# Supplementary material for: Predicting lung aging using scRNA-Seq data
Source: PLoS Comput Biol. 2024 Dec 19;20(12):e1012632. doi: 10.1371/journal.pcbi.1012632 (PMC11741621; doi:10.1371/journal.pcbi.1012632)
Supplement: S1 File — (XLSX) [file pcbi.1012632.s002.xlsx]

## Sheet: fridman
Gene Name
ALDH1A3
AOPEP
CCND1
CD44
CDKN1A
CDKN1C
CDKN2A
CDKN2B
CDKN2D
CITED2
CLTB
COL1A2
CREG1
CRYAB
CCN2
CXCL14
CYP1B1
EIF2S2
ESM1
F3
FILIP1L
FN1
GSN
GUK1
HBS1L
HPS5
HSPA2
HTATIP2
IFI16
IFNG
IGFBP1
IGFBP2
IGFBP3
IGFBP4
IGFBP5
IGFBP6
IGFBP7
IGSF3
ING1
IRF5
IRF7
ISG15
MAP1LC3B
MAP2K3
MDM2
MMP1
NDN
NME2
NRG1
OPTN
PEA15
RAB13
RAB31
RAB5B
RABGGTA
RAC1
RBL2
RGL2
RHOB
RRAS
S100A11
SERPINB2
SERPINE1
SMPD1
SMURF2
SOD1
SPARC
STAT1
TES
TFAP2A
TGFB1I1
THBS1
TNFAIP2
TNFAIP3
TP53
TSPYL5
VIM
ALDH1A1
BMI1
CCNB1
CDC25B
CKS1BP7
COL3A1
E2F4
EGR1
ID1
LAMA1
LDB2
MARCKS
CCN4

## Sheet: sasp2
Gene Name
VEGFA
TNFRSF12A
TNFRSF10C
TNFRSF10B
TIMP2
TIMP1
TGFB1
SERPINE1
TNFRSF1A
PLAUR
PLAU
MMP14
MMP13
MMP7
MMP3
MIF
LMNA
KITLG
IL32
IGFBP7
IGFBP2
ICAM1
FAS
EREG
CXCL17
CXCL16
CXCL8
CXCL1
CTSB
CLU
CCL20
CCL2
BTC
AREG

## Sheet: senmayo
Gene Name
ACVR1B
ANG
ANGPT1
ANGPTL4
AREG
AXL
BEX3
BMP2
BMP6
C3
CCL1
CCL13
CCL16
CCL2
CCL20
CCL24
CCL26
CCL3
CCL3L1
CCL4
CCL5
CCL7
CCL8
CD55
CD9
CSF1
CSF2
CSF2RB
CST4
CTNNB1
CTSB
CXCL1
CXCL10
CXCL12
CXCL16
CXCL2
CXCL3
CXCL8
CXCR2
DKK1
EDN1
EGF
EGFR
EREG
ESM1
ETS2
FAS
FGF1
FGF2
FGF7
GDF15
GEM
GMFG
HGF
HMGB1
ICAM1
ICAM3
IGF1
IGFBP1
IGFBP2
IGFBP3
IGFBP4
IGFBP5
IGFBP6
IGFBP7
IL10
IL13
IL15
IL18
IL1A
IL1B
IL2
IL32
IL6
IL6ST
IL7
INHA
IQGAP2
ITGA2
ITPKA
JUN
KITLG
LCP1
MIF
MMP1
MMP10
MMP12
MMP13
MMP14
MMP2
MMP3
MMP9
NAP1L4
NRG1
PAPPA
PECAM1
PGF
PIGF
PLAT
PLAU
PLAUR
PTBP1
PTGER2
PTGES
RPS6KA5
SCAMP4
SELPLG
SEMA3F
SERPINB4
SERPINE1
SERPINE2
SPP1
SPX
TIMP2
TNF
TNFRSF10C
TNFRSF11B
TNFRSF1A
TNFRSF1B
TUBGCP2
VEGFA
VEGFC
VGF
WNT16
WNT2

## Sheet: cellage
Gene Name
AAK1
ABI3
ACLY
ADCK5
AGT
AKR1B1
AKT1
ALOX15B
AR
ARPC1B
ASF1A
ASPH
ATF7IP
ATM
AURKA
AXL
BAG3
BCL6
BHLHE40
BLK
BLVRA
BMI1
BRAF
BRCA1
BRD7
BTG3
CAV1
CAVIN1
CBX7
CBX8
CCND1
CDK1
CDK18
CDK2AP1
CDK4
CDK6
CDKN1A
CDKN1B
CDKN1C
CDKN2A
CDKN2AIP
CDKN2B
CEBPB
CENPA
CHEK1
CKB
CPEB1
CSNK1A1
CSNK2A1
CTNNAL1
CXCL1
CXCL8
CYR61
DDB2
DEK
DGCR8
DHCR24
DHX9
DLX2
DPY30
DUSP16
DUSP3
E2F1
EHF
ENDOG
EPHA3
ERRFI1
ETS1
ETS2
EWSR1
EZH2
FASTK
FBXO31
FOS
FOXM1
FOXO3
FXR1
G6PD
GAPDH
GATA4
GKN1
GLB1
GNG11
GRK6
HDAC1
HDAC4
HEPACAM
HIVEP1
HJURP
HK3
HMGB1
HRAS
HSPA5
HSPB2
ID1
ID4
IFNG
IGFBP1
IGFBP3
IGFBP5
IGFBP6
IL1A
ING1
ING2
IRF3
IRF5
IRF7
ITGB4
ITPK1
ITPKB
ITSN2
KCNJ12
KDM4A
KDM5B
KIAA1524
KL
KSR2
LATS1
LEO1
LGALS3
LIMA1
LIMK1
MAD2L1
MAGEA2
MAGOH
MAGOHB
MAP2K1
MAP2K2
MAP2K3
MAP2K6
MAP2K7
MAP3K6
MAP3K7
MAP4K1
MAPK12
MAPK14
MAPKAPK5
MARCH5
MAST1
MATK
MCL1
MCRS1
MDH1
MECP2
MMP9
MOB3A
MORC3
MORF4
MVK
MXD4
MYC
MYLK
NADK
NANOG
NDRG1
NEK1
NEK4
NEK6
NFE2L2
NINJ1
NOTCH3
NOX4
NR2E1
NTN4
NUAK1
OTX2
P3H1
PAK4
PATZ1
PBRM1
PCGF2
PDCD10
PDIK1L
PDPK1
PDZD2
PEBP1
PEX19
PIAS4
PIK3C2A
PIK3R5
PIM1
PKM
PLA2R1
PML
PMVK
PNPT1
POT1
POU5F1
PPM1B
PPM1D
PRKCD
PRKCH
PRMT6
PROX1
PRPF19
PSMB5
PSMD14
PTTG1
RAD21
RAF1
RB1
RBP2
RBX1
RNASEL
RPS6KA6
RSL1D1
RUNX1
RUVBL2
SELENOH
SENP1
SENP2
SENP7
SERPINE1
SFN
SGK1
SIK1
SIN3B
SIRT1
SIRT6
SIX1
SLC13A3
SLC16A7
SMARCA4
SMARCB1
SMG1
SMURF2
SNAI1
SOCS1
SOD1
SORBS2
SOX2
SOX5
SP1
SPIN1
SPOP
SRC
SREBF1
SRSF1
STAT5B
STK32C
STK40
SUPT5H
SYK
TACC3
TBX2
TERC
TERF2
TERT
TFAP4
TFDP1
TGFB1I1
TLR3
TMSB4X
TNFSF13
TNFSF15
TOP1
TP53
TP63
TPR
TRIM28
TRPM8
TXN
TXNIP
TYK2
UBTD1
USP1
VEGFA
VENTX
WNT16
WNT2
WRN
WT1
WWP1
XAF1
YAP1
YPEL3
ZFP36
ZMAT3
ZNF148

## Sheet: union
Gene Name
AAK1
ABI3
ACLY
ACVR1B
ADCK5
AGT
AKR1B1
AKT1
ALDH1A1
ALDH1A3
ALOX15B
ANG
ANGPT1
ANGPTL4
AOPEP
AR
AREG
ARPC1B
ASF1A
ASPH
ATF7IP
ATM
AURKA
AXL
BAG3
BCL6
BEX3
BHLHE40
BLK
BLVRA
BMI1
BMP2
BMP6
BRAF
BRCA1
BRD7
BTC
BTG3
C3
CAV1
CAVIN1
CBX7
CBX8
CCL1
CCL13
CCL16
CCL2
CCL20
CCL24
CCL26
CCL3
CCL3L1
CCL4
CCL5
CCL7
CCL8
CCN2
CCN4
CCNB1
CCND1
CD44
CD55
CD9
CDC25B
CDK1
CDK18
CDK2AP1
CDK4
CDK6
CDKN1A
CDKN1B
CDKN1C
CDKN2A
CDKN2AIP
CDKN2B
CDKN2D
CEBPB
CENPA
CHEK1
CITED2
CKB
CKS1BP7
CLTB
CLU
COL1A2
COL3A1
CPEB1
CREG1
CRYAB
CSF1
CSF2
CSF2RB
CSNK1A1
CSNK2A1
CST4
CTNNAL1
CTNNB1
CTSB
CXCL1
CXCL10
CXCL12
CXCL14
CXCL16
CXCL17
CXCL2
CXCL3
CXCL8
CXCR2
CYP1B1
CYR61
DDB2
DEK
DGCR8
DHCR24
DHX9
DKK1
DLX2
DPY30
DUSP16
DUSP3
E2F1
E2F4
EDN1
EGF
EGFR
EGR1
EHF
EIF2S2
ENDOG
EPHA3
EREG
ERRFI1
ESM1
ETS1
ETS2
EWSR1
EZH2
F3
FAS
FASTK
FBXO31
FGF1
FGF2
FGF7
FILIP1L
FN1
FOS
FOXM1
FOXO3
FXR1
G6PD
GAPDH
GATA4
GDF15
GEM
GKN1
GLB1
GMFG
GNG11
GRK6
GSN
GUK1
HBS1L
HDAC1
HDAC4
HEPACAM
HGF
HIVEP1
HJURP
HK3
HMGB1
HPS5
HRAS
HSPA2
HSPA5
HSPB2
HTATIP2
ICAM1
ICAM3
ID1
ID4
IFI16
IFNG
IGF1
IGFBP1
IGFBP2
IGFBP3
IGFBP4
IGFBP5
IGFBP6
IGFBP7
IGSF3
IL10
IL13
IL15
IL18
IL1A
IL1B
IL2
IL32
IL6
IL6ST
IL7
ING1
ING2
INHA
IQGAP2
IRF3
IRF5
IRF7
ISG15
ITGA2
ITGB4
ITPK1
ITPKA
ITPKB
ITSN2
JUN
KCNJ12
KDM4A
KDM5B
KIAA1524
KITLG
KL
KSR2
LAMA1
LATS1
LCP1
LDB2
LEO1
LGALS3
LIMA1
LIMK1
LMNA
MAD2L1
MAGEA2
MAGOH
MAGOHB
MAP1LC3B
MAP2K1
MAP2K2
MAP2K3
MAP2K6
MAP2K7
MAP3K6
MAP3K7
MAP4K1
MAPK12
MAPK14
MAPKAPK5
MARCH5
MARCKS
MAST1
MATK
MCL1
MCRS1
MDH1
MDM2
MECP2
MIF
MMP1
MMP10
MMP12
MMP13
MMP14
MMP2
MMP3
MMP7
MMP9
MOB3A
MORC3
MORF4
MVK
MXD4
MYC
MYLK
NADK
NANOG
NAP1L4
NDN
NDRG1
NEK1
NEK4
NEK6
NFE2L2
NINJ1
NME2
NOTCH3
NOX4
NR2E1
NRG1
NTN4
NUAK1
OPTN
OTX2
P3H1
PAK4
PAPPA
PATZ1
PBRM1
PCGF2
PDCD10
PDIK1L
PDPK1
PDZD2
PEA15
PEBP1
PECAM1
PEX19
PGF
PIAS4
PIGF
PIK3C2A
PIK3R5
PIM1
PKM
PLA2R1
PLAT
PLAU
PLAUR
PML
PMVK
PNPT1
POT1
POU5F1
PPM1B
PPM1D
PRKCD
PRKCH
PRMT6
PROX1
PRPF19
PSMB5
PSMD14
PTBP1
PTGER2
PTGES
PTTG1
RAB13
RAB31
RAB5B
RABGGTA
RAC1
RAD21
RAF1
RB1
RBL2
RBP2
RBX1
RGL2
RHOB
RNASEL
RPS6KA5
RPS6KA6
RRAS
RSL1D1
RUNX1
RUVBL2
S100A11
SCAMP4
SELENOH
SELPLG
SEMA3F
SENP1
SENP2
SENP7
SERPINB2
SERPINB4
SERPINE1
SERPINE2
SFN
SGK1
SIK1
SIN3B
SIRT1
SIRT6
SIX1
SLC13A3
SLC16A7
SMARCA4
SMARCB1
SMG1
SMPD1
SMURF2
SNAI1
SOCS1
SOD1
SORBS2
SOX2
SOX5
SP1
SPARC
SPIN1
SPOP
SPP1
SPX
SRC
SREBF1
SRSF1
STAT1
STAT5B
STK32C
STK40
SUPT5H
SYK
TACC3
TBX2
TERC
TERF2
TERT
TES
TFAP2A
TFAP4
TFDP1
TGFB1
TGFB1I1
THBS1
TIMP1
TIMP2
TLR3
TMSB4X
TNF
TNFAIP2
TNFAIP3
TNFRSF10B
TNFRSF10C
TNFRSF11B
TNFRSF12A
TNFRSF1A
TNFRSF1B
TNFSF13
TNFSF15
TOP1
TP53
TP63
TPR
TRIM28
TRPM8
TSPYL5
TUBGCP2
TXN
TXNIP
TYK2
UBTD1
USP1
VEGFA
VEGFC
VENTX
VGF
VIM
WNT16
WNT2
WRN
WT1
WWP1
XAF1
YAP1
YPEL3
ZFP36
ZMAT3
ZNF148
