# Supplementary material for: Predicting lung aging using scRNA-Seq data
Source: PLoS Comput Biol. 2024 Dec 19;20(12):e1012632. doi: 10.1371/journal.pcbi.1012632 (PMC11741621; doi:10.1371/journal.pcbi.1012632)
Supplement: S2 File — (XLSX) [file pcbi.1012632.s003.xlsx]

## Sheet: Nonsmoker
HLCA LOO			HLCA Cross-dataset test				Nuc-seq LOO
Cell type (HLCA)	Gene	Donor	Cell type (HLCA)	Gene	Donor (train)	Donor (test)	Cell type (Nuc-seq)	Gene	Donor
Basal resting	All	13	Club (non-nasal)	All	15	7	Macrophage.type2	Union	13
Basal	All	16	Club	All	15	7	VEcapillary	CellAge	18
Suprabasal	All	15	Basal	All	14	6	Treg	SASP2	18
EC venous systemic	Union	21	Mast cells	All	14	5	Mast	SASP2	11
Club (non-nasal)	CellAge	21	EC general capillary	SASP2	6	8	VEaerocyte	CellAge	18
Club	CellAge	21	EC capillary	SenMayo	6	10	cDC	All	11
Lymphatic EC mature	SenMayo	10	Adventitial fibroblasts	SenMayo	5	8	AT2transitional	All	16
Lymphatic EC	SenMayo	10	B cells	SASP2	11	15	FibroblastAdventitial	SASP2	17
EC general capillary	Union	13	CD4 T cells	All	15	19	Goblet	All	13
Fibroblast lineage	SASP2	19	Interstitial macrophages	All	15	30	B.type3	Fridman	10
B cells	SenMayo	16	Dendritic cells	Fridman	22	26	AT2	CellAge	18
T cell lineage	SenMayo	28	DC2	Fridman	20	26	Basal	SASP2	13
EC aerocyte capillary	Union	10	Innate lymphoid cell NK	SenMayo	13	23	ncMonocyte	SASP2	16
Alveolar epithelium	All	23	NK cells	SenMayo	13	23	AlvMac	All	18
EC capillary	SASP2	14	Lymphoid	All	22	31	T	All	18
Fibroblasts	SASP2	19	Non-classical monocytes	SASP2	9	21	Mac	CellAge	18
Plasma cells	Union	10	CD8 T cells	All	16	21	AT1	Union	18
EC arterial	All	16	T cell lineage	All	19	29	NK	CellAge	18
Transitional Club-AT2	All	11	Interstitial Mφ perivascular	CellAge	9	7	cMonocyte	CellAge	18
CD4 T cells	SASP2	22	Lymphatic EC mature	All	5	12	VEvenous	All	17

## Sheet: Smoker
HLCA LOO			HLCA Cross-dataset test
Cell type (HLCA)	Gene	Donor	Cell type (HLCA)	Gene	Donor (train)	Donor (test)
Smooth muscle	Union	10	EC venous systemic	All	5	6
EC venous systemic	Union	11	Smooth muscle	All	5	6
CD4 T cells	Union	20	Adventitial fibroblasts	All	7	9
EC arterial	Fridman	16	Lymphatic EC	All	7	6
Mast cells	Union	14	B cells	CellAge	5	9
Secretory	CellAge	22	Secretory	All	12	11
Interstitial Mφ perivascular	Union	18	Multiciliated	CellAge	13	13
CD8 T cells	CellAge	21	Alveolar macrophages	All	16	20
EC venous	All	23	Classical monocytes	All	19	16
B cell lineage	All	15	B cell lineage	All	8	12
Club (non-nasal)	CellAge	13	Non-classical monocytes	All	17	12
Dendritic cells	All	29	Interstitial Mφ perivascular	All	10	10
EC venous pulmonary	All	16	Multiciliated (non-nasal)	CellAge	13	13
Club	CellAge	13	CD8 T cells	All	13	14
Lymphatic EC	CellAge	11	Monocytes	All	22	18
Monocyte-derived Mφ	All	31	EC venous	All	12	12
Alveolar macrophages	Union	29	DC2	All	15	19
Lymphatic EC mature	All	10	Dendritic cells	All	15	19
EC capillary	All	15	Fibroblast lineage	All	10	16
Adventitial fibroblasts	CellAge	15	Mast cells	All	7	8
