# Supplementary material for: Predicting lung aging using scRNA-Seq data
Source: PLoS Comput Biol. 2024 Dec 19;20(12):e1012632. doi: 10.1371/journal.pcbi.1012632 (PMC11741621; doi:10.1371/journal.pcbi.1012632)
Supplement: S3 File — Markers used were ‘all expressed genes’. (XLSX) [file pcbi.1012632.s004.xlsx]

## Sheet: Basal resting
	score	pval
SAT1	0.376489	0
IGFBP2	0.226002	0
RPLP1	0.225737	0
JUNB	0.181217	0
ANXA1	0.124651	0
SLPI	0.11166	0
DNAJB1	0.105729	0
RPL22	0.10324	0
ILF2	0.0842504	0
RPL34	0.0750667	0
DUSP1	0.0681687	0
MYC	0.0652246	0
RPL36AL	0.0467805	0
PMAIP1	0.0464155	0
CCN1	0.0426723	0
PTP4A1	0.0347824	0
NCOA7	0.0333727	0
IER2	0.0327127	0
PSMB5	0.0326657	0.01
FAM162A	0.0321195	0
INKA1	0.0310702	0
THOC3	0.0288803	0
RHOB	0.0284132	0
CAPS	0.0255773	0
IFI27	0.0255231	0
NAPA	0.0250133	0
CARS1	0.0227667	0
KARS1	0.0214928	0
TSPAN1	0.0210004	0
CRIP1	0.0187922	0
FOS	0.0181918	0
KDF1	0.0178214	0
NDUFV2	0.0173388	0
STIM2	0.0164441	0
SRSF11	0.0155853	0
CCT7	0.015363	0
ISCU	0.0142905	0
HEBP1	0.014006	0
XBP1	0.0139745	0
ZNF14	0.0137919	0
KYAT3	0.0136122	0
EIF6	0.013538	0
HCAR3	0.0130133	0
HIBADH	0.0123842	0
GIPC1	0.0123296	0
SYNGR1	0.0121509	0
FGFBP1	0.0120025	0
IVNS1ABP	0.0110913	0
ATP1B1	0.0110555	0
FGF7	0.01096	0
TAF6	0.0107084	0
PLAC8	0.0094591	0
SELENBP1	0.00938095	0
CKS2	0.00922173	0
RBBP6	0.00918693	0
PLD3	0.00878273	0
TSPAN8	0.00763436	0
SFTA3_ENSG00000229415	0.00747242	0
TGFBR1	0.00737756	0
TFRC	0.00696487	0
KLF10	0.00676848	0
TMEM50B	0.00661887	0
ZNF554	0.00635617	0
CIBAR1	0.00605321	0
TJP1	0.00586437	0
IFI6	0.00571527	0
MRPL10	0.0053787	0
PFKM	0.00523507	0
SOCS3	0.00481283	0
NANP	0.00462092	0
SIRT7	0.00428764	0
NFKBIZ	0.00426703	0
PIM2	0.00401579	0
NRP2	0.00394982	0
IFT57	0.0038739	0
MTERF3	0.00321341	0
PTOV1	0.00315014	0
TFIP11	0.00276279	0
KBTBD4	0.00274472	0
TPPP3	0.00263203	0
CAPN10	0.00261345	0
CEACAM6	0.00252079	0
ANKS1A	0.0024624	0
RANBP9	0.00239897	0
CDS1	0.00239055	0
CDC42EP2	0.00237026	0
RDH10	0.00223672	0
HES6	0.00212747	0
EEF2KMT	0.00206763	0
GLIPR2	0.00206472	0
COL21A1	0.00201395	0
KLHL2	0.00199278	0
RAMP1	0.00194478	0
SHISA2	0.00187418	0.01
TM9SF2	0.0017253	0
MICU3	0.00170531	0
UBE2S	0.00167518	0
RBAK-RBAKDN	0.00163423	0
EGR2	0.00163295	0
CRIP2	0.00155714	0.01
USF2	0.0015561	0
MGP	0.00153754	0
FAHD2A	0.00152982	0
EPS8L1	0.0015257	0
GOLM1	0.00145497	0
UBE2V1	0.00137133	0
SERGEF	0.00127522	0
B3GNT7	0.00127374	0
PTTG1	0.00120757	0
MRPL36	0.00120328	0.01
CCDC113	0.00120211	0
PLXNB1	0.00112066	0
LINC01641	0.00110585	0
IL1RN	0.00105313	0
TRIM22	0.00104241	0
CNOT11	0.00102823	0
ANKH	0.000980891	0
COG8	0.000916487	0
PKD2	0.000862736	0
RAPGEFL1	0.000855514	0
CCNO	0.000842853	0
TCERG1	0.000706399	0
HAGHL	0.000692427	0
AGAP6	0.000684529	0
SMPD2	0.000653725	0
EGFL7	0.000601253	0
KSR1	0.000591694	0
FXYD1	0.000578861	0
SIGLEC10	0.000559235	0
VSTM2L	0.000498882	0
ARMC2	0.000496785	0
TJP3	0.000444373	0
CACNB2	0.000427684	0
ARMCX6	0.000425588	0
FARSA	0.000416814	0
LTB	0.000395211	0
JUND	0.000387364	0
EPPK1	0.000381403	0
CETN2	0.000380585	0
NSUN7	0.000371005	0
TYROBP	0.000361222	0
AGFG2	0.000332469	0
LRRN4CL	0.000320445	0
TNFAIP8L3	0.000316048	0
RP11-120K24.3	0.000260149	0
RP11-138P22.1	0.000241191	0
GADD45A	0.000239362	0
TPGS1	0.000237863	0
CD69	0.000218766	0
THAP9-AS1	0.000180928	0
ZNF572	0.000179858	0
KRT23	0.000164594	0
C1orf229	0.000162876	0
THTPA	0.000141427	0
TK1	9.75918e-05	0
APOC1	9.19747e-05	0.01
PPFIA4	6.26999e-05	0
RP11-1348G14.8	5.76558e-05	0
SPATA17	5.58664e-05	0
DENND5A	5.12983e-05	0
MOCS3	5.10819e-05	0
NECTIN4	4.88458e-05	0
ZNF625	3.89437e-05	0
HNF4A	3.51088e-05	0
NIPA1	3.40508e-05	0
SNAI2	2.8803e-05	0
BBOX1-AS1	2.09873e-05	0
RP4-614C15.2	1.66623e-05	0
RP11-703H8.7	1.3548e-05	0
TFEC	1.28432e-05	0
SRRD	8.30521e-06	0
STRN3	6.53231e-06	0
ZNF112	5.21559e-06	0
RP11-483K5.3	3.43909e-06	0
TM4SF1-AS1	2.79139e-06	0
CCDC144NL-AS1	2.53889e-06	0
SLC13A3	2.33521e-06	0
TBC1D1	8.93402e-07	0
TASOR2	3.61314e-07	0.01
WDR5-DT	5.8081e-09	0
UBE2T	1.56941e-09	0

## Sheet: Basal
	score	pval
PMAIP1	0.280398	0
INKA1	0.226299	0
C15orf61	0.134123	0
RHOB	0.123959	0
ILF2	0.11134	0
KDF1	0.102874	0
IGFBP2	0.0638296	0
NRP2	0.0337202	0
TPPP3	0.0290034	0
ODF3B	0.0283592	0
SDC4	0.0276211	0
THOC3	0.0218596	0
CARS1	0.0159299	0
MCEE	0.0119573	0
TMEM106C	0.0116883	0
RHNO1	0.010855	0
THAP1	0.0104182	0
UTP25	0.00799716	0
SERPINB9	0.00721436	0
ZNF554	0.00692916	0
ANKS1A	0.006438	0
BASP1	0.00511851	0
ZNF112	0.00419584	0
TTLL11	0.00311036	0
DCAF11	0.00249284	0
ZNF416	0.00197654	0
FGF7	0.00189202	0
CDC42SE2	0.00175458	0
COPRS	0.00163845	0
PHLDA2	0.00147184	0
ZNF653	0.000513386	0
RP11-462G12.4	0.000465941	0
TBC1D10C	0.00036959	0
SIGLEC10	1.02665e-05	0
FAHD2A	3.21751e-06	0

## Sheet: Suprabasal
	score	pval
RPL31	1.03976	0
RPL34	0.468032	0
RPL3	0.465747	0
RPS19	0.446389	0
RPL26	0.41589	0
RPL22	0.409447	0
RPL23A	0.334883	0
EZR	0.199905	0
NDUFC1	0.195112	0
PARK7	0.169758	0
DNAJA1	0.148479	0
RPL7	0.143119	0
RPL36AL	0.14248	0
PFDN5	0.130691	0
CSTA	0.119478	0
FAM162A	0.116887	0
RPL21	0.101464	0
MGST2	0.0766225	0.01
RPS13	0.0736264	0
DDT	0.0641836	0
EIF3D	0.0614168	0.01
THOC3	0.0613852	0
RPS15	0.0608587	0
UQCRH	0.056639	0
CD74	0.0552742	0
MRPL22	0.0517127	0
PPP1R15A	0.0491354	0
SNRPD2	0.0491259	0
GADD45B	0.046436	0
PAPOLA	0.045582	0
PSMB5	0.0409023	0
YPEL5	0.0384018	0
FH	0.0372522	0
CLDN4	0.0326196	0
TRIM13	0.0319232	0
NDUFV2	0.0317929	0
FOS	0.0295746	0
LRATD1	0.0283045	0
ID3	0.0272629	0
RPS14	0.0253577	0
MRPS36	0.0248992	0
AREG	0.0235315	0
CXCL2	0.0235119	0
LDLR	0.0225621	0
EIF3I	0.020609	0
PMAIP1	0.0201583	0
WASHC3	0.0194279	0
DYNLL1	0.0192904	0
PTPRS	0.0185272	0
ECH1	0.0179697	0
PRCC	0.0179297	0
CCDC80	0.0174229	0
ATXN10	0.01676	0
ACO2	0.0156525	0
RHOB	0.0155361	0
PHLDA2	0.0155267	0
MTHFD1	0.0141179	0
CCDC90B	0.0140532	0
LTA4H	0.0138357	0
NAPA	0.0134959	0
OLA1	0.0131094	0
TRAP1	0.0126926	0
EFHC1	0.012543	0
FAHD2A	0.0121395	0
PRMT1	0.0120193	0
VIM	0.0119101	0
GPRC5A	0.0117827	0
IMMP1L	0.0116529	0
COMT	0.0112041	0
NUP93	0.0111398	0
RPL35	0.0107836	0
INKA1	0.0107624	0
ECHDC1	0.0107473	0
CCPG1	0.0104615	0
DAPL1	0.00971757	0
HMGB2	0.00949257	0
RABL6	0.00947923	0
HDDC2	0.00928308	0
COLCA2	0.0086513	0
CPSF3	0.00813543	0
THAP1	0.00800529	0
SLC4A11	0.00787156	0
IFT57	0.00694536	0
RPS25	0.00693431	0
CNIH1	0.0069031	0
RASD1	0.00664291	0
MED4	0.00647475	0
CIART	0.00596783	0
MRGBP	0.00589173	0
MCEE	0.00576492	0
RMND1	0.00572988	0
ODF3B	0.00566159	0
ITGA6	0.00488502	0
TPM4	0.00461881	0
ATP5MC2	0.00458733	0
NOA1	0.0044201	0.01
DLD	0.00424654	0.01
EGR1	0.00412253	0
CSTF1	0.00404305	0
CCL2	0.00384602	0
SFTA3_ENSG00000229415	0.00373306	0
SSX2IP	0.00370388	0
ZNF416	0.00361502	0
FBXW7	0.00350285	0
ORC6	0.00347764	0.01
COPRS	0.00339757	0
NBEAL2	0.00330062	0
EEF1AKNMT	0.00318235	0
RAD1	0.00313165	0
SYT17	0.00298329	0
ZNF14	0.00290483	0
PQBP1	0.00289765	0
FYB1	0.00285863	0
GADD45A	0.00284765	0
BCAS4	0.00283459	0
ZC3HC1	0.00277285	0
CAV1	0.00265204	0
NAPEPLD	0.00253904	0
MOCS3	0.0025388	0
B3GNT7	0.00222636	0
HAGHL	0.00220839	0
GSTM4	0.00217869	0
PIN4	0.00210003	0
ADGRE5	0.00194113	0
EEF2KMT	0.00180515	0
CTTNBP2	0.00179011	0
NR4A1	0.00170746	0
PLSCR4	0.00159131	0
PHTF1	0.00159071	0
COL7A1	0.00151814	0
ZNRD2	0.00149213	0
CTSZ	0.00136384	0
CCDC71	0.00127147	0
PTHLH	0.00109018	0
LPIN2	0.00108116	0
ANKMY1	0.00104323	0
ADAMTSL3	0.0010334	0
SLC29A1	0.00101671	0
PRKCD	0.000962623	0
SFXN3	0.000909314	0
RP11-138P22.1	0.000902554	0
PIM2	0.00080257	0
SART1	0.000758342	0
CAPN10	0.000719496	0
B9D2	0.000713202	0
CPE	0.000700061	0
RP11-383M4.6	0.00068404	0
KCNA7	0.000670231	0
KPNA3	0.000662089	0.01
SEC14L3	0.000652165	0
SPNS1	0.000645479	0
STX2	0.000597366	0
HDX	0.000571566	0
POGLUT1	0.000563696	0
LGALS1	0.000502478	0
EGFL7	0.000433955	0
INPP5E	0.000377663	0
C16orf87	0.000372888	0
RPUSD2	0.000358595	0
DHRS4L2	0.000327162	0
PYGB	0.000293091	0
AC004156.3	0.000258461	0
CH17-353B19.1	0.000248746	0
DNAH1	0.000246885	0
LINC01118	0.000245536	0
SLC30A2	0.000242308	0
MAGEE1	0.000195603	0
BAG6	0.000188929	0
CACNG8	0.00017884	0
PARS2	0.000178476	0
SLC39A2	0.000171423	0
RP11-476H20.1	0.000170734	0
ZFP64	0.000165234	0
STOML3	0.000150557	0
RGS5_ENSG00000143248	0.000144856	0
DHX35	0.000143026	0
TSC22D4	0.000138615	0
AC004490.1	0.00012549	0
RAMP1	0.000104551	0
LINC00665	9.6797e-05	0
DPYD	9.60179e-05	0
CASC8	9.2455e-05	0
CABYR	8.42823e-05	0
LRRN4CL	7.1749e-05	0
IKZF3	7.13164e-05	0
IFI44L	6.59412e-05	0
KATNAL1	6.5687e-05	0
TESC	6.30787e-05	0
LA16c-60D12.2	5.45077e-05	0
NFIL3	4.97333e-05	0
GRTP1	4.58386e-05	0.01
TRIM60	3.24244e-05	0
ARHGAP31	3.06e-05	0
INHBA-AS1	2.25371e-05	0
RP1	1.69757e-05	0
RP11-219B4.7	1.12712e-05	0
RP11-338L22.2	1.121e-05	0
FGF7	9.02755e-06	0
RABEPK	7.06172e-06	0
CARS1	3.74178e-06	0
WFS1	1.18858e-06	0
TFAP4	2.48162e-07	0.01

## Sheet: EC venous systemic
	score	pval
CLU	2.95643	0.04
CCL2	2.19192	0.04
CXCL2	1.9707	0
TIMP1	1.38143	0.02
RAC1	1.26223	0.01
IL6	1.25237	0
CDKN1A	1.16521	0
HSPA5	1.11218	0
TXN	1.06904	0.01
ICAM1	1.00106	0
SPARC	0.96848	0.01
TMSB4X	0.957508	0
MCL1	0.915433	0
S100A11	0.897436	0
CXCL3	0.874622	0
IL32	0.864259	0
CEBPB	0.802068	0
BAG3	0.766865	0
TNFAIP3	0.731818	0
CXCL8	0.676203	0
CXCL1	0.627625	0
EGR1	0.615735	0
CSNK1A1	0.557574	0
NFE2L2	0.534979	0
RHOB	0.533777	0
EIF2S2	0.51711	0
SELENOH	0.51097	0
PLAUR	0.47891	0
MIF	0.47879	0
PSMB5	0.463128	0
LDB2	0.457968	0
LIMA1	0.449781	0
SGK1	0.444648	0
ETS2	0.442332	0
PEA15	0.416848	0
IGFBP2	0.403791	0
PKM	0.392973	0
BHLHE40	0.380583	0
CLTB	0.348531	0
PTBP1	0.335941	0
SOD1	0.328842	0.01
MYC	0.325402	0
NUAK1	0.324968	0
IL6ST	0.320226	0
TOP1	0.311186	0
HDAC1	0.286764	0
TNFRSF1A	0.282375	0
PLAT	0.275959	0
CTSB	0.273624	0
PIM1	0.266128	0
BTG3	0.263135	0
SERPINE1	0.26289	0
TNFRSF12A	0.262122	0
ETS1	0.256937	0
BEX3	0.254871	0
FN1	0.242383	0
SRSF1	0.237912	0
MAP2K3	0.233717	0
CTNNB1	0.232657	0
THBS1	0.230766	0.01
ESM1	0.228975	0
CCL4	0.227171	0
RGL2	0.224129	0
EWSR1	0.222486	0
CITED2	0.219981	0
ITGB4	0.218104	0
PSMD14	0.214183	0
FXR1	0.212653	0
AKR1B1	0.209988	0
TGFB1I1	0.208922	0.01
TNFRSF10B	0.208793	0
IGFBP3	0.208263	0
CSF2RB	0.198115	0
E2F4	0.188471	0
PRKCH	0.188033	0.01
GDF15	0.173866	0
IRF7	0.16945	0
SMARCB1	0.163107	0
ABI3	0.160883	0
CXCL12	0.160686	0.01
TRIM28	0.157048	0
SORBS2	0.156877	0.01
ITSN2	0.15672	0
FOXO3	0.15648	0
NDRG1	0.14891	0.03
NME2	0.147693	0
TNFAIP2	0.14421	0
CDK4	0.143381	0
SNAI1	0.13237	0
ALDH1A1	0.13161	0
SPP1	0.131222	0
MMP14	0.129646	0
PRPF19	0.129224	0
MAP2K2	0.123294	0
TGFB1	0.117279	0
ASPH	0.116971	0.02
NAP1L4	0.115721	0
MAP2K1	0.109276	0
AREG	0.107405	0
CREG1	0.106096	0
CCND1	0.105294	0
TFDP1	0.105067	0
DHX9	0.102108	0
HRAS	0.0982511	0
MXD4	0.0981107	0
PCGF2	0.0970705	0.02
MYLK	0.0965023	0.02
DUSP3	0.0958851	0
CCL3	0.0936339	0
CXCL10	0.0920721	0
HSPA2	0.0890208	0
NINJ1	0.0886006	0.02
ICAM3	0.0867856	0
CD44	0.0863501	0
ERRFI1	0.0854968	0
SCAMP4	0.0850869	0
ING1	0.0846424	0
PGF	0.0835547	0
PPM1D	0.0804343	0
BLVRA	0.0797641	0.04
FASTK	0.0784632	0
CDK6	0.0750112	0
CDKN2AIP	0.0739444	0
NEK6	0.0728031	0
RUVBL2	0.070352	0.02
SMURF2	0.069551	0.03
RABGGTA	0.0674992	0
CSNK2A1	0.0672498	0
SMARCA4	0.064158	0.03
PNPT1	0.0621063	0
KITLG	0.0619681	0
TIMP2	0.0611776	0.03
PAK4	0.060084	0.03
BMP2	0.0577902	0
IQGAP2	0.0536021	0
STK40	0.0527869	0
CCL20	0.0495851	0
MMP1	0.0488471	0
F3	0.0473152	0.01
BMI1	0.0447794	0.01
ANGPTL4	0.04289	0.01
PTTG1	0.041961	0
MMP2	0.0419401	0.02
PEX19	0.0413689	0.02
RAB31	0.0391536	0.02
HPS5	0.0349333	0
GRK6	0.0347799	0
STAT5B	0.0346666	0
ANG	0.0343833	0.02
SOCS1	0.0343648	0.01
PLAU	0.0331966	0
TYK2	0.0319316	0.01
DHCR24	0.0316857	0
SENP1	0.0311927	0.01
CXCL16	0.0308714	0.01
HGF	0.0278942	0.03
SREBF1	0.0262837	0.02
CRYAB	0.0260772	0.02
ENDOG	0.0255032	0
MOB3A	0.0253624	0.03
CDKN2A	0.0247135	0.01
EZH2	0.0237997	0.01
CDK2AP1	0.0235623	0.01
BRAF	0.0232467	0.04
GEM	0.0228854	0.04
MAP2K6	0.0226499	0
POT1	0.0223824	0.03
CXCL14	0.0222124	0
SFN	0.0178614	0.03
MAD2L1	0.0177125	0
IFNG	0.0176896	0
SELPLG	0.0174411	0.02
PDZD2	0.0172201	0
LIMK1	0.0166409	0.04
CCL8	0.0165507	0
COL3A1	0.0165013	0
SERPINE2	0.0164845	0.03
CCL3L1	0.0144908	0
TBX2	0.0143321	0.02
SERPINB4	0.0140646	0.01
TRPM8	0.0128506	0.03
CCNB1	0.0127859	0.03
SOX5	0.0127053	0.03
AURKA	0.0119288	0.01
EREG	0.0104953	0.02
NOX4	0.00970306	0
AR	0.00918609	0.02
DUSP16	0.00875102	0.03
POU5F1	0.00834783	0
IGFBP1	0.00793307	0
CCL16	0.0075741	0.04
FAS	0.00683198	0
IRF5	0.00642712	0
VGF	0.00641645	0.04
RPS6KA6	0.00564698	0
WNT2	0.00557158	0
TERC	0.0053014	0.03
MMP9	0.00500464	0.01
ID4	0.00493358	0
CDK18	0.00489997	0
MAST1	0.00488891	0.02
CCL26	0.00480231	0
IGSF3	0.00435246	0
TNF	0.00382982	0.03
FOXM1	0.00352896	0
SRC	0.00278121	0.02
CENPA	0.00250917	0
HSPB2	0.00240186	0
NANOG	0.00231116	0.01
IGF1	0.00193441	0.02
TNFSF13	0.00176236	0.04
CCL13	0.00148502	0
MMP13	0.0014277	0
SPX	0.001324	0
PTGER2	0.00122846	0.02
CSF2	0.00103363	0
HK3	0.000869394	0
CCN4	0.000820317	0
MMP7	0.000594558	0.03
DKK1	0.000590387	0
FGF1	0.000522755	0
TNFSF15	0.000314485	0.01
BLK	0.00030754	0.01
LAMA1	8.01682e-05	0

## Sheet: Club (non-nasal)
	score	pval
FOS	5.17104	0
LGALS3	1.569	0.01
RAD21	0.296507	0
CBX7	0.109745	0
CEBPB	0.0864248	0.04
AKR1B1	0.0739551	0
MORC3	0.0633413	0.01
BMI1	0.0545069	0.01
MAPKAPK5	0.0542506	0
NEK1	0.0414551	0
NOTCH3	0.0297147	0.04
SENP2	0.0188615	0.03
NUAK1	0.0141786	0
ADCK5	0.00511528	0.02
MAP4K1	0.00315213	0
PRKCH	0.00278186	0.01
ALOX15B	2.47106e-05	0
GKN1	9.84543e-08	0

## Sheet: Club
	score	pval
FOS	5.05286	0
RAD21	0.236726	0
CBX7	0.0902109	0
AKR1B1	0.0574281	0
MORC3	0.0544033	0
MAPKAPK5	0.043955	0.02
BMI1	0.0439267	0.01
NEK1	0.0324197	0.01
MAP2K2	0.0237523	0.03
NUAK1	0.0162219	0
ADCK5	0.00501264	0.01
MAP4K1	0.00299957	0.01
MAD2L1	0.00135143	0.04
ALOX15B	9.86043e-05	0
AXL	5.97758e-05	0.03
GKN1	8.26463e-08	0.01
HJURP	6.79329e-08	0.01

## Sheet: Lymphatic EC mature
	score	pval
CXCL2	1.36321	0
AREG	0.11135	0
SERPINE1	0.0275866	0.02
TNF	0.0167353	0
PTGES	0.00789622	0.01
CCL20	0.000882959	0.04
SEMA3F	0.000765972	0.01
CXCR2	0.000674317	0
FGF2	3.24531e-07	0.02

## Sheet: Lymphatic EC
	score	pval
CXCL2	1.38797	0.04
AREG	0.10681	0
ICAM1	0.102404	0.01
SERPINE1	0.0282533	0
TNF	0.0150388	0
CXCR2	0.000709348	0.01
FGF2	3.44541e-05	0

## Sheet: EC general capillary
	score	pval
CAV1	1.59335	0
GNG11	1.41907	0.01
TIMP1	0.932063	0.03
ICAM1	0.602275	0
CAVIN1	0.575909	0
IGFBP7	0.574795	0
CDKN1A	0.460978	0.03
TXN	0.307443	0
NME2	0.291334	0
CCND1	0.289609	0
TNFRSF1A	0.287918	0
PEA15	0.283256	0
CXCL2	0.270413	0.04
MCL1	0.246154	0
SELENOH	0.21387	0
CXCL1	0.203394	0
PKM	0.187363	0
CYP1B1	0.182915	0.02
LGALS3	0.168624	0
CTNNAL1	0.163541	0
LMNA	0.161399	0.01
TNFRSF12A	0.16133	0
DEK	0.159784	0
CD9	0.153729	0.03
RBX1	0.151666	0
CTNNB1	0.148132	0
PIK3C2A	0.144229	0
CXCL3	0.142048	0
MAP1LC3B	0.138489	0.02
CD44	0.135407	0
CCN2	0.129349	0.02
ESM1	0.124657	0
SIN3B	0.123001	0
PSMB5	0.121725	0.03
RAD21	0.121272	0
MYLK	0.119235	0.01
PEBP1	0.117932	0
BAG3	0.10818	0.03
TOP1	0.0913052	0.04
AREG	0.0874932	0
KITLG	0.0871568	0
CSF1	0.0861333	0
CXCL8	0.084859	0.01
MAP3K6	0.0840966	0.01
EDN1	0.0839699	0.03
PGF	0.082168	0
SMARCB1	0.0749677	0.01
CXCL12	0.071354	0
DUSP3	0.0709817	0
IRF7	0.06956	0.01
FILIP1L	0.0660807	0
CREG1	0.0653881	0
RRAS	0.0629531	0
HDAC1	0.0626197	0.02
MAP2K3	0.0622967	0
AAK1	0.0619612	0.02
CLU	0.061904	0.02
FOXO3	0.0616298	0.02
BHLHE40	0.0594952	0
IGFBP3	0.05378	0.01
MYC	0.053073	0.03
DHX9	0.0510473	0
E2F4	0.0505503	0.02
GDF15	0.0503689	0
ING1	0.0489665	0
IGFBP2	0.0480735	0
TNFAIP2	0.0463672	0.02
RSL1D1	0.0459388	0.02
VEGFA	0.0452132	0.03
RAB5B	0.0437517	0
GLB1	0.043354	0
PLAU	0.0426232	0.01
EGFR	0.0418843	0.01
PSMD14	0.0402459	0.01
MAP2K2	0.039258	0.03
AOPEP	0.0387543	0.01
RUVBL2	0.0352308	0.04
CDKN2AIP	0.0349402	0.01
NUAK1	0.0346613	0
TNFRSF10B	0.0346544	0.03
MAP2K1	0.0339359	0
ITGA2	0.0332888	0.04
AKT1	0.0331642	0
MORC3	0.032515	0.02
PMVK	0.0322724	0.04
CDKN2D	0.0313984	0.04
BMP6	0.0305435	0.01
PBRM1	0.0299913	0.03
STK40	0.0294219	0.03
TIMP2	0.0289763	0
SIRT6	0.028551	0.04
MDM2	0.0283515	0
TFDP1	0.0267599	0.04
TP53	0.0264632	0
PIAS4	0.0263674	0
BMI1	0.0254736	0
G6PD	0.024956	0
MMP1	0.0245821	0
VEGFC	0.024244	0.02
PTTG1	0.0238142	0
BLVRA	0.0223555	0.02
UBTD1	0.0217807	0.02
ING2	0.0208323	0
CDK2AP1	0.0205033	0.03
F3	0.0184747	0
LCP1	0.0177542	0.03
TFAP4	0.0176823	0.02
CXCL17	0.0173414	0
ACVR1B	0.0170808	0.02
MMP14	0.0165115	0
BCL6	0.0164438	0.03
IQGAP2	0.0162778	0.02
LEO1	0.0158582	0.03
CCL8	0.0148779	0
IL7	0.0147925	0
CDK18	0.0134461	0
BRCA1	0.0131509	0.02
SPP1	0.0129998	0
NEK4	0.0127714	0.01
MMP10	0.011609	0
TERF2	0.0115464	0.01
TNFRSF11B	0.0105584	0
AXL	0.00927822	0
ID4	0.00880493	0
FGF2	0.00865395	0
SELPLG	0.00818455	0.01
SRC	0.007942	0.04
MMP2	0.00738922	0
IRF5	0.00721711	0
COL1A2	0.00660982	0.04
HSPA2	0.00623458	0.04
CSF2RB	0.00608686	0.02
NDN	0.00601274	0.03
CENPA	0.0059202	0
PTGER2	0.00505932	0
HK3	0.00499524	0.02
IL10	0.00453899	0.01
POU5F1	0.00443679	0.02
AURKA	0.00435719	0.04
PROX1	0.00406504	0
FGF7	0.00397208	0
HGF	0.00370669	0.01
DKK1	0.00369506	0.03
TERC	0.00365511	0
EHF	0.00357864	0.02
MMP7	0.00349718	0.04
NOX4	0.00348877	0
MAP4K1	0.00283455	0.01
E2F1	0.00248182	0.01
IGFBP1	0.00231861	0.03
RPS6KA6	0.0022175	0
CCL26	0.00204873	0.03
HSPB2	0.00195722	0
CCL3L1	0.0019037	0
PIK3R5	0.00187414	0
CCL16	0.00168847	0.01
FOXM1	0.00156655	0.01
AR	0.00135762	0.02
ALDH1A3	0.00132856	0
LAMA1	0.0011409	0.01
BLK	0.00110197	0
IFNG	0.00102565	0
EREG	0.000941092	0.03
IGSF3	0.000940121	0
CCL1	0.000765356	0
WNT2	0.000589549	0.02
NRG1	0.000554616	0.01
ITPKA	0.00053516	0
IL1A	0.000505966	0
MMP9	0.000333869	0
CSF2	0.000256788	0.02
NANOG	0.000208123	0.02
VGF	8.0972e-05	0.01
HJURP	5.14286e-05	0.02

## Sheet: Fibroblast lineage
	score	pval
CCL2	6.05475	0.01
TNFRSF12A	1.55611	0.02
PLAUR	1.28152	0
TNFRSF1A	0.739005	0.04
SERPINE1	0.522598	0
VEGFA	0.382284	0
FAS	0.273641	0
IGFBP2	0.251717	0
TNFRSF10B	0.189306	0
CXCL16	0.18183	0
PLAU	0.1674	0
KITLG	0.157974	0
AREG	0.101278	0
CCL20	0.0945893	0
EREG	0.0453797	0
MMP3	0.0128784	0.02
MMP13	0.00265874	0.01
