# Supplementary material for: Predicting lung aging using scRNA-Seq data
Source: PLoS Comput Biol. 2024 Dec 19;20(12):e1012632. doi: 10.1371/journal.pcbi.1012632 (PMC11741621; doi:10.1371/journal.pcbi.1012632)
Supplement: S4 File — Markers used were ‘all expressed genes’. (XLSX) [file pcbi.1012632.s005.xlsx]

## Sheet: Smooth muscle
	score	pval
CAVIN1	0.590104	0
CD9	0.537131	0.01
CITED2	0.342046	0.01
TGFB1I1	0.32108	0.01
GEM	0.273636	0.04
CDKN1A	0.21011	0
MCL1	0.209464	0
CLTB	0.202984	0
HSPA2	0.19817	0
CTSB	0.194105	0.01
COL3A1	0.156294	0
GNG11	0.149786	0
PSMB5	0.13821	0.04
NTN4	0.122307	0.01
FOXO3	0.117864	0.02
BAG3	0.116947	0
BHLHE40	0.112129	0
CCL4	0.10685	0
MYC	0.0955732	0.03
CXCL8	0.093265	0
PDCD10	0.0908844	0.02
CCL5	0.0863168	0
CXCL2	0.0777476	0
PLAUR	0.0762855	0
CDKN2D	0.0754401	0
CD55	0.0735139	0
SMARCA4	0.0715196	0.01
SERPINE2	0.0699576	0
LCP1	0.0627165	0.01
NFE2L2	0.0602564	0.01
RAB31	0.0572976	0.01
PEX19	0.0563897	0.01
HRAS	0.0508928	0
STK40	0.0501352	0
IRF7	0.0470571	0
USP1	0.0468294	0.04
CCL3	0.0463631	0.01
SENP7	0.0458343	0.01
CDK2AP1	0.0442438	0
MMP2	0.043271	0.02
ALDH1A3	0.0429763	0
IL6	0.0403819	0
NDRG1	0.0395756	0.03
CCL13	0.0392122	0
SMPD1	0.0390743	0.04
SNAI1	0.0386399	0
PNPT1	0.0385359	0.01
PPM1B	0.037357	0.03
STAT5B	0.0372305	0.02
TES	0.0369572	0.03
ETS1	0.0364123	0.03
G6PD	0.0356041	0.03
ACVR1B	0.0346165	0
GMFG	0.0338078	0.01
ING1	0.0322274	0.01
SPIN1	0.0316671	0
MAP2K2	0.0310096	0.02
IQGAP2	0.0278133	0
CXCL17	0.0275335	0.02
IL15	0.0275208	0
PPM1D	0.0266131	0.01
PLAU	0.0257054	0
NEK1	0.0251777	0.03
CCL3L1	0.0235129	0
SIN3B	0.0228873	0
MMP1	0.0214442	0
MMP10	0.0214261	0.03
TACC3	0.0213334	0
TFDP1	0.0213316	0.01
SP1	0.0212921	0.03
TNFAIP2	0.0211866	0
POT1	0.020506	0.01
ABI3	0.0196611	0
ITPKB	0.0188129	0.02
CDKN1C	0.016788	0.01
FGF2	0.0154787	0.04
MAPK12	0.0149695	0
EREG	0.0137204	0.01
GRK6	0.0132136	0.01
CYP1B1	0.0131647	0.02
CCL26	0.0129966	0.03
TNFRSF1B	0.0129389	0.04
VEGFC	0.0127528	0
TNFRSF10B	0.0122599	0.04
SOCS1	0.0119787	0.02
GDF15	0.0117006	0
EZH2	0.0112419	0.01
PTGER2	0.0111187	0
SRC	0.0110579	0.03
IL18	0.0108806	0.01
DKK1	0.0104667	0.01
MORC3	0.01008	0.04
AURKA	0.00907785	0.01
ICAM1	0.00852343	0.02
SYK	0.0082565	0
SEMA3F	0.00819914	0.03
NRG1	0.00727448	0.01
PIK3R5	0.00662136	0.01
TNFSF13	0.0063403	0.01
IFNG	0.00582718	0
ITPKA	0.00569337	0.01
NEK6	0.00531267	0
ADCK5	0.00497213	0.02
POU5F1	0.00453551	0
PAPPA	0.00415123	0
MMP9	0.00412109	0
CXCL10	0.00362909	0
CHEK1	0.00331687	0.02
PDZD2	0.00326688	0.04
EHF	0.00288834	0.01
CCNB1	0.00275003	0
IL7	0.00267904	0
TNF	0.00257615	0.01
BRCA1	0.00249928	0.03
IGSF3	0.00230774	0.04
BMP2	0.00225955	0.01
SIK1	0.00224793	0.03
HK3	0.00223864	0.02
CPEB1	0.00195006	0
KCNJ12	0.00151741	0
SERPINB2	0.00150222	0.02
CDKN2A	0.00147793	0.03
SPX	0.00147739	0.01
SLC13A3	0.00129844	0
IL1A	0.00125818	0
NOX4	0.000780811	0.02
CSF2RB	0.000609611	0
LAMA1	0.000283079	0
WT1	0.000283079	0
CCL24	0.000245845	0.04
CCL7	0.000229647	0.04
TNFRSF10C	0.000190216	0.04
FOXM1	0.000181182	0
CCN4	0.000108379	0
WNT2	8.63663e-05	0.02

## Sheet: EC venous systemic
	score	pval
IFI16	0.526796	0.01
CAVIN1	0.441783	0.01
PECAM1	0.385154	0.04
TXN	0.382782	0.03
IGFBP7	0.374539	0.03
CCN2	0.357528	0
TMSB4X	0.355953	0
HSPA5	0.306613	0.04
ETS2	0.25006	0.02
MAP1LC3B	0.235414	0.03
ASPH	0.208156	0
NDRG1	0.147223	0.04
ITGB4	0.118429	0.01
CDC25B	0.101572	0
RGL2	0.100304	0.02
XAF1	0.0972755	0.01
THBS1	0.0951804	0
PCGF2	0.0931928	0
NFE2L2	0.0885164	0.02
NAP1L4	0.0805194	0
CSF2RB	0.0737355	0
AOPEP	0.0664656	0.03
ICAM3	0.0510139	0
ITGA2	0.0488263	0.03
DUSP3	0.0486412	0
SMURF2	0.0475054	0.02
TIMP2	0.0469429	0.01
HBS1L	0.0447499	0.02
TNFRSF10B	0.0446177	0
CREG1	0.0446109	0
KDM5B	0.0416369	0
FN1	0.0408039	0.02
NADK	0.0386958	0
HRAS	0.0366042	0
NEK1	0.0326268	0.01
PLA2R1	0.0313817	0
MAPKAPK5	0.030059	0
HSPA2	0.0298673	0
IGFBP6	0.0295792	0.04
HIVEP1	0.028056	0
ALDH1A3	0.0265256	0
CKB	0.025832	0.02
CDKN2D	0.0253452	0.03
LCP1	0.0249108	0
SPIN1	0.0241565	0.02
SREBF1	0.0239342	0
CD44	0.023856	0.02
YAP1	0.0226922	0.04
F3	0.022527	0
MAP2K1	0.0213078	0.01
MVK	0.0190911	0.02
IGFBP5	0.014572	0.01
PTTG1	0.0138501	0.01
TNFRSF12A	0.0131547	0.03
HPS5	0.0125701	0.02
NEK6	0.0118954	0.03
IQGAP2	0.0102718	0
VEGFA	0.0101198	0.04
CHEK1	0.00908947	0
CCL24	0.00808874	0.01
PRMT6	0.00753439	0.01
CDK1	0.00737371	0.02
CDK2AP1	0.00697662	0.02
CXCR2	0.00688901	0
GDF15	0.00687715	0.04
EREG	0.00652907	0.02
TNFSF13	0.00547975	0
IL10	0.00530311	0.03
ID4	0.00483502	0.03
TNF	0.00469963	0
CCL16	0.00457893	0.01
MMP7	0.00434071	0.01
FGF1	0.00405272	0
IGSF3	0.00392736	0
CDKN2A	0.00359039	0.01
CCL8	0.00333367	0
IRF5	0.00320334	0.03
FOXM1	0.00318249	0
IFNG	0.00307608	0.02
LAMA1	0.00279203	0
NRG1	0.002675	0.01
PRKCD	0.00246359	0
PAPPA	0.00234887	0.01
DKK1	0.00211873	0
PIK3R5	0.00153854	0.02
WT1	0.00136829	0.04
CENPA	0.00127733	0
NANOG	0.00110685	0.01
E2F1	0.00109606	0.02
MAST1	0.00099208	0.01
SLC13A3	0.000798927	0
TFAP2A	0.000728314	0.02
BTC	0.000664823	0.03
HSPB2	0.000578633	0.01
ANGPT1	0.000547658	0.02
DLX2	0.000511783	0
IGF1	0.0005094	0.04
MATK	0.000318859	0.02
MMP13	0.000145942	0
CCL26	0.00011065	0
MMP12	1.35027e-05	0.01
WNT16	1.34357e-07	0.01

## Sheet: CD4 T cells
	score	pval
LMNA	1.09753	0
NME2	0.715967	0
MCL1	0.638625	0.01
TNFAIP3	0.44313	0.03
TOP1	0.233456	0
MECP2	0.117696	0.02
PLAUR	0.0899923	0.01
DPY30	0.0670603	0.01
SGK1	0.0575518	0.03
NFE2L2	0.055015	0.03
TRIM28	0.0518197	0
EREG	0.0411157	0
RAC1	0.0366518	0.03
MAPK14	0.0363854	0
IL1B	0.0332133	0.02
SMARCB1	0.0288665	0.01
TYK2	0.0282302	0
SMURF2	0.0279714	0.02
ETS2	0.0201375	0.02
RAB13	0.0199989	0
CXCL2	0.0196969	0.01
PLAT	0.00545746	0.02
MAP2K2	0.00487887	0.02
MVK	0.00458082	0.04
THBS1	0.0044999	0.04
MARCKS	0.00398925	0.01
EZH2	0.00347702	0.01
AXL	0.00321209	0
CXCL16	0.000673718	0.03
GNG11	0.000161477	0.03
CHEK1	0.000140511	0.03
CDK1	2.18896e-05	0.03
ANGPT1	1.16644e-07	0
CPEB1	6.06429e-09	0
TBX2	3.20607e-09	0
CCL24	2.6648e-09	0

## Sheet: EC arterial
	score	pval
RAC1	1.28591	0.02
SOD1	0.452135	0
SERPINE1	0.353352	0
PEA15	0.261937	0
RRAS	0.225769	0.01
IGFBP2	0.218715	0
MAP1LC3B	0.190824	0.01
CLTB	0.190255	0
OPTN	0.187886	0.01
CYP1B1	0.185822	0.01
THBS1	0.134483	0
AOPEP	0.11854	0
CDC25B	0.107638	0
TNFAIP3	0.0958709	0
CD44	0.0920243	0
ALDH1A1	0.0669173	0
RAB31	0.0594491	0
HSPA2	0.0518784	0
CITED2	0.0486246	0
ING1	0.0477863	0
MDM2	0.0436965	0.04
CDKN2D	0.0423206	0.02
MAP2K3	0.0382055	0.03
NDN	0.0256968	0.02
COL3A1	0.0128361	0
CCN4	0.00809858	0
IGSF3	0.00377559	0
NRG1	0.00223316	0
TFAP2A	0.00098753	0
LAMA1	0.000865794	0
ALDH1A3	0.000825846	0
SERPINB2	0.000225619	0

## Sheet: Mast cells
	score	pval
DEK	0.0960732	0
CDK4	0.0681002	0.01
EWSR1	0.0518655	0
MAP1LC3B	0.050621	0.01
BRD7	0.0368595	0
TGFB1	0.0333056	0.02
LIMA1	0.0196091	0
CCND1	0.0188883	0
CLTB	0.0184908	0.03
BTG3	0.0132293	0.03
IRF3	0.0117376	0.03
NINJ1	0.0104631	0.04
TERF2	0.00968461	0
MAP3K7	0.00786366	0.01
IRF7	0.00219407	0.02
TLR3	0.000842331	0
TERC	0.000689431	0
MMP14	0.000410483	0
RRAS	0.000291148	0.03
EREG	0.000278262	0.02
MAPKAPK5	0.000204882	0.01
CDKN2A	0.000127166	0
SREBF1	0.000115578	0.03
CDKN2D	0.000100325	0.03
SPP1	5.97183e-05	0.01
MVK	2.62724e-05	0
NOTCH3	1.34082e-05	0
TP63	8.61349e-06	0
TACC3	2.14153e-06	0
KITLG	4.18453e-07	0.01

## Sheet: Secretory
	score	pval
CAV1	2.2143	0.01
CCND1	1.83033	0
LIMA1	1.63489	0
SOX2	1.58488	0
EHF	1.56588	0
NFE2L2	1.21878	0
MCL1	1.04227	0.02
DEK	0.996885	0
RUNX1	0.930952	0
BTG3	0.925902	0
SIX1	0.869711	0
CEBPB	0.811083	0
CSNK1A1	0.807022	0.01
IGFBP5	0.643693	0
TPR	0.608929	0
BCL6	0.490264	0
SGK1	0.479531	0
ZNF148	0.426758	0
YPEL3	0.418101	0
RSL1D1	0.414329	0.04
UBTD1	0.413831	0
AAK1	0.407148	0
FXR1	0.405317	0
IRF3	0.3885	0
MECP2	0.384336	0
ATF7IP	0.379399	0
CDKN1A	0.346036	0.01
SPOP	0.336555	0
ATM	0.317385	0
XAF1	0.314275	0
ING1	0.313804	0
MAGOH	0.30267	0.03
SMG1	0.2921	0
FOXO3	0.287931	0.04
PDPK1	0.276771	0
CDK6	0.275195	0
IGFBP3	0.275127	0
PSMD14	0.270462	0
SRSF1	0.269756	0
KDM5B	0.260995	0
SREBF1	0.260725	0
ITGB4	0.254846	0
BLVRA	0.238094	0
CDK2AP1	0.23766	0.01
NADK	0.231228	0
NDRG1	0.213626	0
PBRM1	0.212309	0
TNFSF13	0.212133	0
MAP2K7	0.206005	0
SMARCB1	0.204547	0.04
MXD4	0.20386	0
SMARCA4	0.201556	0.01
MYC	0.200754	0
GLB1	0.200498	0
WWP1	0.197689	0
PIK3C2A	0.178982	0
SUPT5H	0.177503	0.03
ZMAT3	0.177362	0
HRAS	0.177294	0
NOTCH3	0.172624	0.03
CSNK2A1	0.1707	0
TRIM28	0.16692	0.03
RAF1	0.159279	0
SLC16A7	0.15077	0
TGFB1I1	0.147732	0
AKT1	0.140429	0
BMI1	0.134619	0
SIRT1	0.134275	0
TFDP1	0.132881	0.01
DGCR8	0.126948	0.03
SENP7	0.120405	0
ITSN2	0.119617	0.01
RNASEL	0.117555	0
CDKN1B	0.116669	0.01
MAPK14	0.116004	0
CDKN1C	0.112728	0.01
MAPKAPK5	0.103858	0.03
ING2	0.102863	0.04
WRN	0.101883	0
PIAS4	0.098535	0
PLA2R1	0.0983797	0.04
CBX7	0.0930876	0
NEK1	0.0923832	0.01
SOX5	0.0921647	0.01
NUAK1	0.0878649	0.04
SPIN1	0.085961	0.01
ALOX15B	0.081702	0.02
EZH2	0.0800381	0
TERF2	0.075887	0
CTNNAL1	0.0727329	0.04
PDZD2	0.0726424	0.04
TLR3	0.0707062	0
MAP2K6	0.0653831	0
PPM1D	0.0653358	0.01
DDB2	0.0580822	0.04
LIMK1	0.051251	0
PEX19	0.0478986	0.02
ITPK1	0.0448297	0.03
KSR2	0.0402968	0
MAD2L1	0.0337791	0.02
BRCA1	0.0315861	0.01
CBX8	0.0300341	0
IRF5	0.0297584	0
TACC3	0.0291627	0
CDKN2A	0.0278523	0
POU5F1	0.0251769	0
NANOG	0.0240408	0
TP63	0.0234716	0
TERC	0.0143746	0.01
TBX2	0.0135852	0
TERT	0.00941637	0
PROX1	0.00809822	0.02
IL1A	0.00784238	0.03
MAPK12	0.00715309	0.01
AGT	0.00620822	0.02
DLX2	0.00257231	0.01
RBP2	0.00170858	0.02
HJURP	0.00151969	0
CENPA	0.00122483	0.02
VENTX	0.00116462	0
WNT2	0.000993324	0.01
BLK	0.000713207	0

## Sheet: Interstitial Mφ perivascular
	score	pval
PLAUR	0.743023	0.01
ETS2	0.59152	0
SGK1	0.564	0
CXCL16	0.412804	0
MARCKS	0.375655	0
CCL13	0.345742	0.04
EREG	0.335787	0
MIF	0.309133	0.03
TMSB4X	0.307134	0
HMGB1	0.297891	0.02
FN1	0.292608	0
VEGFA	0.288559	0
CREG1	0.277481	0
CD55	0.277131	0
BLVRA	0.262011	0
RBX1	0.248409	0
IFI16	0.223111	0
VIM	0.221141	0
CTNNB1	0.215112	0
TNFRSF1A	0.206489	0.01
RUNX1	0.195744	0
GMFG	0.190601	0.01
NFE2L2	0.188891	0
MAP2K1	0.178334	0
NINJ1	0.176755	0
CCL20	0.173336	0
BHLHE40	0.162239	0.02
CCL24	0.156996	0
PEBP1	0.156695	0.03
IGFBP4	0.151491	0
MDH1	0.14394	0
IQGAP2	0.138513	0
DPY30	0.137055	0
WWP1	0.127677	0
ICAM1	0.126161	0.04
FILIP1L	0.123906	0.02
MAP2K3	0.119315	0
SMG1	0.11688	0
SOD1	0.11686	0.04
FOXO3	0.114555	0
BTG3	0.111396	0.01
HK3	0.104649	0.01
BEX3	0.101195	0
TES	0.0983085	0
ERRFI1	0.0940852	0
PIK3R5	0.0894911	0
SELPLG	0.0796238	0.01
BCL6	0.0756377	0
TNFRSF10B	0.0713742	0.02
MAGOHB	0.0700182	0.04
GLB1	0.0671804	0.01
NAP1L4	0.0669709	0.04
MORC3	0.0627726	0.02
MAP2K2	0.06009	0.01
MECP2	0.0547163	0
CDK6	0.0544393	0.03
RAF1	0.0513608	0
IL6	0.0498099	0.01
RAB5B	0.0484927	0.03
MYC	0.0478483	0.03
MATK	0.0462622	0
CDC25B	0.0460379	0
FXR1	0.0438824	0.01
RBL2	0.0410667	0.02
SMURF2	0.0406043	0.02
NEK4	0.031636	0
FGF7	0.0309114	0
SPIN1	0.029576	0.02
ANGPTL4	0.0286579	0.01
GDF15	0.0280249	0.02
SNAI1	0.0276239	0
HGF	0.0272652	0.04
F3	0.0257729	0.03
SRC	0.0254784	0.02
ING1	0.0230094	0.03
IL1A	0.0229964	0
GEM	0.021992	0.04
SPARC	0.0216577	0.04
CBX7	0.0203046	0.01
FBXO31	0.0193627	0.03
MVK	0.0193544	0.04
AOPEP	0.0176217	0
PCGF2	0.0173261	0
PNPT1	0.0163611	0.03
CAVIN1	0.0159842	0.02
ALOX15B	0.0157275	0.01
IGFBP2	0.0122888	0.04
TNFSF15	0.0120885	0
CTNNAL1	0.0120031	0.02
CSF1	0.0110013	0.01
CKB	0.010197	0.02
IGFBP5	0.008471	0
PGF	0.00725102	0.01
MMP12	0.00719271	0
MAPK12	0.00698011	0.01
EGFR	0.00669535	0
NOTCH3	0.00615816	0
MAD2L1	0.00556168	0
BMP2	0.00488967	0.01
CXCL12	0.00449022	0.02
DKK1	0.00400343	0
EHF	0.0039131	0
NOX4	0.00386037	0
KL	0.0038528	0.04
CXCR2	0.00347521	0.04
IGSF3	0.00341837	0
EDN1	0.00309212	0.03
TERC	0.00299408	0
FOXM1	0.00295065	0
IL2	0.00291163	0.01
NTN4	0.00273107	0
BMP6	0.00271277	0
PLAT	0.00244221	0
MMP10	0.00221816	0.03
NUAK1	0.00217141	0.04
PDZD2	0.00212491	0.03
MYLK	0.00210182	0.01
FGF2	0.00171274	0
ITGA2	0.0014651	0.02
CXCL14	0.000964041	0.02
RPS6KA6	0.00083337	0
VGF	0.000676896	0.03
BTC	2.54151e-05	0

## Sheet: CD8 T cells
	score	pval
NFE2L2	0.331119	0.04
SMG1	0.28999	0.02
BHLHE40	0.216774	0.02
MAP2K1	0.147292	0.01
YPEL3	0.146922	0.04
TOP1	0.119502	0.04
NDRG1	0.0885778	0.01
GRK6	0.0714952	0.03
BCL6	0.0523361	0
MAPK14	0.0409235	0
MAP3K7	0.038744	0.01
PIK3C2A	0.0287888	0.01
MYC	0.0178806	0.03
ERRFI1	0.0163105	0
PAK4	0.0159695	0.01
SGK1	0.0145923	0.02
P3H1	0.0108346	0.02
CDK2AP1	0.00827334	0.02
CBX8	0.00508899	0.03
VEGFA	0.00330606	0.04
PDIK1L	0.00168024	0.04

## Sheet: EC venous
	score	pval
HLA-C	1.65831	0
B2M	0.232091	0
CLK1	0.148377	0
CCNL1	0.0997585	0
VAMP3	0.0707909	0
KPNA4	0.0673187	0
RPS4Y1	0.0663429	0
YME1L1	0.0642667	0
SUMO3	0.0640638	0
SAV1	0.0597839	0
ZBTB11	0.0483706	0
ATF4	0.0472531	0
ANKRD17	0.0453948	0
SCAMP2	0.0380536	0
BRD2	0.0361797	0
SLC20A1	0.0353528	0
AKR1B1	0.0335049	0
PNPLA8	0.0298842	0
HSPA9	0.0290409	0
LRP10	0.0286498	0.01
IGFBP2	0.028646	0
CRK	0.0284613	0
STARD3	0.0251774	0.01
SNAPC3	0.0249639	0
WDR33	0.0166973	0
SDE2	0.0160044	0
ETV6	0.0156838	0
PSMB10	0.0147311	0
TAF1D	0.0146937	0.01
UBQLN1	0.0142904	0.01
ARFIP2	0.0133722	0
PUM1	0.013231	0.01
ERCC4	0.0131751	0
GALK1	0.0128301	0
SAMD1	0.0122892	0.01
QTRT2	0.0122713	0
MYBBP1A	0.0116349	0
RNF169	0.0113313	0
NFKBIZ	0.01131	0.01
MAPKAP1	0.0111859	0
PPP4R3A	0.010886	0
MAPKAPK5-AS1	0.010046	0
RBBP6	0.0100303	0
ANKH	0.00987939	0
ACVR1B	0.0093321	0
IER5	0.00919468	0
MRPS2	0.00894735	0
SAMD8	0.00886675	0
URB1-AS1	0.00831653	0
PANK2	0.00817114	0
DYNLL2	0.00773879	0
RHOJ	0.00762003	0.01
PCF11	0.00745415	0
PNMT	0.00732276	0
STX2	0.00730861	0
B4GAT1	0.00709397	0.01
BAHD1	0.00687765	0
FOSB	0.00667778	0
TSC22D2	0.00646814	0
CEP41	0.00627667	0
ZMYM5	0.00609771	0
COP1	0.00608828	0.01
LINS1	0.0060124	0
MTF2	0.00573165	0.02
TBC1D20	0.00548921	0
B3GALT4	0.0054312	0
CNPY4	0.00535693	0
SRPK2	0.00534898	0.01
INTS7	0.00503051	0
RP11-73E17.2	0.0046555	0
STAG1	0.00456651	0
ZUP1	0.00438612	0
MRPS18A	0.00431038	0.02
RINL	0.0039933	0
LMNB1	0.00387515	0
STX18	0.00381558	0
CHMP6	0.00368269	0
EPHX1	0.00338733	0.01
PIGO	0.00337682	0
MOV10	0.00320929	0
ACKR2	0.00309724	0
ZRSR2	0.00303751	0.01
RABEP2	0.00292275	0.01
PRR14L	0.00281401	0.01
SAFB2	0.00280439	0.01
BACE1	0.00268791	0
EEF1AKMT1	0.00253465	0.01
URB1	0.00247228	0.01
CASTOR1	0.00233248	0
NUMB	0.00233117	0.01
ZNF133	0.002315	0
CTD-3074O7.5	0.00214834	0
UBQLN4	0.00207158	0.01
FEN1	0.00203293	0
RP11-326C3.7	0.00184166	0
ANKRD42	0.00183668	0
SLC5A6	0.00178243	0
SACS	0.00167111	0
RTP4	0.00159799	0
SLC38A2	0.00146926	0.01
AKAP17A_ENSG00000197976	0.00132475	0
GTF2E1	0.00111038	0
GSTO2	0.00103868	0
TIMP4	0.000987555	0.01
UCK2	0.00097323	0.02
ZNF543	0.000937074	0.03
ALDH5A1	0.000893441	0
RP13-192B19.2	0.000756651	0
AP5B1	0.000727864	0
ZBED8	0.000721593	0
ABI2	0.000681839	0.01
CEP44	0.00063403	0
ZNF787	0.000588666	0
C2orf49	0.000530137	0
LPP-AS2	0.000522138	0
LINC01963	0.000489134	0
KIF3B	0.00047833	0
ISG20L2	0.000292898	0
THSD4	0.000281832	0
EPB41L1	0.00026702	0
RFTN1	0.000241431	0
CCDC57	0.000240946	0
FLCN	0.000207352	0.01
SETD9	0.000187939	0.01
PPAT	0.000125036	0
ZNF773	8.97183e-05	0
RGP1	7.39474e-05	0
OAT	6.71311e-05	0.02
ETV3	6.62228e-05	0
SPAST	6.55661e-05	0
BCL2L13	3.65905e-05	0.01
STK32B	2.71029e-05	0
RP11-299G20.2	1.16075e-05	0
THUMPD2	9.72121e-06	0
SYNGAP1-AS1	7.62794e-06	0
FIBCD1	4.65305e-06	0
B4GALT1-AS1	4.04657e-06	0
CTD-2203K17.1	9.82126e-07	0

## Sheet: B cell lineage
	score	pval
IGHG1	0.772376	0
IGHG3	0.610947	0
IGHG2	0.409368	0
IGHG4	0.360832	0
IGHGP	0.350647	0
HSPA1A	0.173521	0
HSPB1	0.171626	0
HSPE1	0.169749	0
RP11-84E17.1	0.164319	0
HSP90AA1	0.163727	0
MT-ND4L	0.160902	0
XBP1	0.154244	0
MT-ATP8	0.154197	0
TIMP1	0.142649	0
RPS8	0.139041	0
RPS12	0.138092	0
EEF1G	0.13683	0
RPL30	0.135832	0
RPL19	0.134931	0
DNAJA1	0.134334	0
HLA-DPA1	0.132762	0
RPS3A	0.125205	0
CD37	0.124338	0
RPL28	0.12376	0
RPL12	0.123359	0
RPL5	0.117188	0
HLA-DPB1	0.116152	0
RPS23	0.114715	0
RPL18	0.114711	0
UBB	0.114635	0
RPL7A	0.114487	0
CXCR4	0.114297	0
PSAP	0.114273	0
LTB	0.11366	0
HSPA1B	0.113523	0.01
MTRNR2L8	0.112974	0
RPL10	0.11284	0
RPSA	0.11251	0
CD74	0.111716	0
EEF1B2	0.110871	0
RPL39	0.110763	0
CD52	0.110412	0
RPL29	0.109512	0
TMSB10	0.109073	0
CACYBP	0.108177	0
IGHV3-30	0.106894	0
KLF2	0.106822	0
RPS24	0.106746	0
RPL41	0.106599	0.02
RPS13	0.106025	0
RPL11	0.105774	0
MT-CO2	0.104774	0
RPS5	0.104187	0
PTPRCAP	0.104181	0
HSPH1	0.104138	0
RPL37	0.103975	0.01
RPS15A	0.10321	0
EEF1A1	0.102017	0
FAU	0.101788	0
DNAJB1	0.100545	0
HLA-DQA1	0.0997048	0
CD63	0.0979919	0
SCGB1A1	0.096944	0
PRDX4	0.0967803	0
NACA	0.0963042	0
RPL35A	0.0953446	0
RPS4X	0.0949285	0
RPLP1	0.0947891	0
RPL32	0.0946454	0
UBA52	0.094031	0
PTGES3	0.0939934	0
RPL18A	0.0935054	0
UCP2	0.093395	0
SCGB3A1	0.093274	0
MT-ATP6	0.0929074	0
RPS10	0.0919829	0
RPS3	0.0915867	0
RPL34	0.0912984	0
RPS21	0.0901561	0
TUBA1B	0.0882908	0
RPL22	0.0878251	0
HSP90AB1	0.0874558	0
RACK1	0.0874301	0
RPS7	0.0867639	0
MT-CO3	0.0867465	0
RPLP0	0.0866581	0
RPL14	0.0866403	0
LGALS1	0.086428	0
TMEM59	0.0857205	0
RPS27A	0.0856692	0
ACTG1	0.0848117	0
PRDX1	0.08471	0
TMSB4X	0.0842339	0
TMBIM6	0.0831019	0
BSG	0.0827673	0
RPL26	0.082653	0.01
IGLV6-57	0.0822679	0
BTF3	0.081137	0
HSPD1	0.0806084	0
MS4A1	0.0802623	0
HERPUD1	0.0798925	0
HLA-DQB1	0.0797872	0
DYNLL1	0.0778533	0
FKBP11	0.0773037	0
MGP	0.0768231	0
ITM2C	0.0767354	0
RBM3	0.0765209	0
FTL	0.0762378	0
IGKV3-11	0.0748358	0
RPS19	0.0735012	0
RPS11	0.0731108	0
SNRPG	0.0729215	0
NME2	0.0718417	0
LIMD2	0.0717147	0
IGLV5-45	0.0711185	0
EEF1D	0.0708244	0
TUBB4B	0.070538	0
HLA-DRB1	0.0704125	0.01
TPT1	0.0701496	0
RPS9	0.0699099	0.03
CHORDC1	0.0698677	0
CD79A	0.0697608	0
RPL8	0.0690615	0.01
NBEAL1	0.0687743	0
GABARAP	0.0682437	0
MT-CO1	0.067549	0.02
RPL10A	0.0657069	0.01
RPS17	0.0656257	0.04
NOP53	0.0653427	0
RPN2	0.0652193	0
RPL9	0.0651904	0
GSTP1	0.0650332	0.01
RPS14	0.0649913	0
IGLV2-14	0.0649126	0.01
TUBB	0.0645918	0
SOD1	0.0642308	0.02
SEL1L	0.0639854	0
H2AZ1	0.0635965	0.01
UBC	0.0621697	0.01
DDX5	0.0613807	0.01
CD59	0.0613187	0
HNRNPA2B1	0.0612831	0.01
BST2	0.061283	0
ARPC3	0.0609753	0
FKBP4	0.0608859	0
UBL5	0.0607569	0
TCP1	0.0606343	0
RPS15	0.0603492	0.02
SDC1	0.0599664	0
RPS2	0.0599576	0.01
SQSTM1	0.0594565	0.01
RPL13	0.0594134	0
CD38	0.0593203	0
FXYD5	0.0589964	0
VIM	0.0588779	0.04
RNASEK	0.0587057	0
FKBP2	0.057986	0.01
SEC62	0.0576158	0
CD27	0.0575842	0.01
PTPRC	0.0572513	0
TCL1A	0.0572271	0
RAN	0.0570229	0.01
ERLEC1	0.0568849	0
S100A6	0.056501	0.03
EIF3K	0.0564749	0
S100A11	0.0564589	0.04
COTL1	0.0561925	0
FCMR	0.0556316	0
RPLP2	0.0555824	0.01
TECR	0.0553973	0
GADD45B	0.0552041	0.02
RGS2	0.0551318	0.01
CSTB	0.0551207	0
CKS2	0.0550743	0
ACTB	0.0550133	0.03
POLR2L	0.0549784	0.01
AHSA1	0.0545927	0
GRN	0.0542687	0
POLD4	0.0542569	0
RPL24	0.0540122	0
C12orf57	0.0538131	0
DERL1	0.0537752	0
PIM2	0.0536128	0
LMAN2	0.0536003	0
IGLV3-21	0.0533067	0
IGHV3-48	0.0531857	0
MT-CYB	0.052865	0
STIP1	0.0527299	0
SELENOK	0.0526376	0.03
DDIT4	0.0523307	0.01
CALM2	0.0523007	0.03
BANK1	0.0520675	0
CST3	0.051978	0
IGHV3-23	0.0519529	0.03
RGCC	0.0518612	0.01
SH3BGRL3	0.0517181	0.02
GNAS	0.0516686	0.02
EIF3F	0.0516016	0.02
HMGB1	0.0513974	0.02
RIPOR2	0.0510146	0
SEL1L3	0.0509787	0
ZFAND2A	0.0507412	0
APRT	0.0506585	0
ARPC1B	0.0505286	0
FCRL5	0.0504975	0
SPAG4	0.0502264	0
TOMM7	0.0502086	0.01
CORO1A	0.0501531	0
PEBP1	0.0497531	0
HLA-DMA	0.049456	0
BANF1	0.0491178	0
NDUFB3	0.0490926	0
YWHAB	0.0489001	0
DEDD2	0.0487411	0
PDIA6	0.048676	0.01
MGAT1	0.0485154	0
HSBP1	0.0483573	0
CD48	0.0483407	0.04
TPI1	0.0480769	0
JSRP1	0.0480531	0
AUP1	0.0480012	0
RPL17	0.0476996	0.03
SPCS2	0.0476704	0.03
MTRNR2L12	0.0476008	0
TRBC2	0.0475574	0
ZNF706	0.0472479	0
SNU13	0.0471136	0
RPL27	0.0470291	0.03
ATP5PF	0.0468965	0
LDHA	0.0466528	0.01
PLAAT4	0.046439	0
RRBP1	0.0462878	0
SSR2	0.0460131	0.02
WFDC2	0.0459904	0.02
IER3	0.0459808	0
MT-ND6	0.0458413	0.04
MORF4L1	0.0456463	0.02
SOD2	0.0453158	0.01
ARF4	0.0451848	0.02
NEAT1	0.0451074	0.04
NOP58	0.0448613	0
UXT	0.0448539	0.02
SPCS3	0.0447072	0.02
TUBA4A	0.0444178	0
MRPL18	0.0443693	0
CD79B	0.0442458	0.01
PNRC1	0.0441612	0.01
LY9	0.0439742	0
COMMD6	0.0439425	0.03
PECAM1	0.0437412	0
SLIRP	0.0437401	0
COX7B	0.0434251	0.02
EIF4A3	0.0433173	0.01
CCDC85B	0.0432994	0
LINC00926	0.0432408	0
EIF5A	0.0431991	0
CLIC1	0.0431674	0.03
CCT5	0.0431268	0
HNRNPF	0.0429602	0
IFITM1	0.0428347	0
PPP1R15A	0.0428293	0.04
ERP44	0.0427206	0
POU2F2	0.0423461	0
DCN	0.0421433	0
RCSD1	0.0420058	0.01
XIST	0.0419236	0
MT1X	0.041864	0
IFITM3	0.0417535	0
P2RX5	0.0417397	0
YWHAE	0.0416627	0.01
IGLV3-1	0.0416213	0
STMN1	0.0414342	0.03
C19orf53	0.0413309	0.02
YWHAZ	0.0412622	0.01
IGKV2-24	0.0406455	0
LUM	0.0403087	0
ZNHIT1	0.0403079	0
FCER2	0.0403025	0
PPDPF	0.0402837	0.04
ANXA2	0.0402826	0.03
ATF4	0.0402495	0
CLK1	0.0402407	0
AHNAK	0.0400247	0.01
TMEM258	0.0398559	0.04
ARL4C	0.039799	0
ST13	0.0395974	0.01
ST6GAL1	0.0395572	0
B4GALT1	0.0394634	0
HSPA6	0.0391649	0.04
EIF4G2	0.039153	0
PSMA7	0.0390913	0.03
MAN1A1	0.0390672	0
SAP18	0.0388114	0
GPX1	0.0386555	0.01
DAZAP2	0.0385646	0.04
IGHV3-72	0.0385527	0.01
GLA	0.0383778	0
EEF2	0.0383479	0.01
IGLVI-70	0.0383391	0
LAMP2	0.038271	0
RPL15	0.0378365	0.03
EVL	0.037763	0.01
LINC02397	0.0374738	0
CFLAR	0.0373395	0.01
SNRPE	0.0372548	0
FAM107B	0.0369977	0
CMPK1	0.0369625	0
PHPT1	0.036927	0.03
PKM	0.0368805	0.04
UBE2D2	0.03688	0.04
PARP1	0.036844	0.03
ELOC	0.0368337	0
IQGAP1	0.0367476	0
SNRPB	0.0360287	0
IGKV2-30	0.0359499	0.01
CXCL8	0.0357963	0.03
NAMPT	0.035573	0
ARPC5	0.0355557	0.02
WARS1	0.03549	0.04
HIGD2A	0.0352798	0.03
TYROBP	0.0352363	0
ELP5	0.0348797	0
CIB1	0.0348301	0.01
CHID1	0.0348008	0
PCBD1	0.0346899	0
NEU1	0.0346564	0.02
PRDX3	0.0345944	0.01
MLEC	0.0345912	0.01
ITGA6	0.0344964	0.02
FKBP8	0.0344614	0
CD22	0.0343915	0
RNF181	0.0343483	0.02
FCGR2B	0.034296	0
NDUFA2	0.0340255	0.01
HAX1	0.0337399	0.01
CD99_ENSG00000002586	0.0336929	0.02
POLR2J3_ENSG00000168255	0.0336614	0.01
ARPP19	0.0336004	0
EID1	0.0335255	0
PSMB4	0.0334995	0.01
CDKN1A	0.0334652	0.01
FBXW7	0.0334498	0
POLR2K	0.0334014	0
DRAP1	0.0333854	0
IL10RA	0.0333574	0
CXCL3	0.033321	0
ATP5MC1	0.0332724	0.03
PSMA3	0.0332045	0
FGL2	0.0331458	0
HEXIM1	0.0330993	0
ENY2	0.0330846	0.01
EIF4A1	0.0330783	0.02
MECP2	0.0330437	0.03
DNAJB4	0.0328783	0
AFF3	0.0328445	0.01
GNL3	0.0326363	0.01
ANKRD37	0.0325537	0.01
AIM2	0.0325505	0.02
CCL4	0.0323706	0.02
TXNDC15	0.0322627	0.01
MPLKIP	0.0322501	0
SLC25A4	0.0322238	0
G0S2	0.0320787	0
IGHV3-7	0.0319604	0
MRPS34	0.0319467	0.01
BOD1L1	0.031931	0
CCL18	0.0317591	0.01
IGHV5-51	0.031573	0
MORF4L2	0.031516	0.01
GNG7	0.0314894	0.02
PA2G4	0.031445	0
UQCRHL	0.0313692	0
CAPZA2	0.0312317	0.01
PAPOLA	0.0311762	0.03
NUDC	0.0311598	0
SAA1	0.0311245	0
PSMB3	0.0310948	0.02
CCT6A	0.0310035	0.01
EIF4H	0.0309161	0.03
TCF4	0.0309	0.01
GSTO1	0.0308717	0
RP11-796E2.4	0.030755	0
TNFRSF14	0.0306738	0.01
CTSD	0.0306448	0.03
ARL6IP1	0.0306062	0.04
CNPY2	0.0304449	0.01
ELL2	0.0304093	0.02
CMB9-22P13.1	0.030382	0
SELENOT	0.0303674	0
ANXA5	0.0302927	0.03
RAB10	0.030239	0
TOP1	0.0302347	0.04
MRPL51	0.0302087	0.04
H1-10	0.0301143	0.04
NIBAN3	0.0300829	0
PSMA2	0.0300101	0
SERPINB9	0.0298431	0
PMAIP1	0.0298118	0
NCOA3	0.0297933	0.02
ENO1	0.0297571	0.01
FAM3C	0.0297498	0.03
EBLN3P	0.0297436	0
PLA2G2A	0.0294637	0.01
BAG1	0.0294388	0
IL1B	0.029359	0
RAB2A	0.0293532	0
C1QA	0.0293459	0.03
CD70	0.0292199	0.01
TMEM147	0.0292134	0
RAB8A	0.0291249	0.01
SMDT1	0.0290315	0.03
PDXK	0.0289821	0
CHMP4A	0.0289306	0
MRPS24	0.0288927	0.03
BGN	0.028839	0
NSA2	0.0288341	0.04
CLTA	0.0288158	0.01
TRAF3IP3	0.0287937	0.01
MARCKS	0.0287125	0.02
SLAMF7	0.0286856	0.02
MMP24OS	0.0286462	0
VPS28	0.0286071	0.02
MARCHF1	0.0284836	0.01
GLRX	0.0283482	0.01
SDF4	0.0283432	0.04
SLC38A10	0.0282798	0.01
EMC4	0.0282482	0
NDUFC2	0.0282326	0.02
DDX17	0.0281058	0.04
CAMK1D	0.0280083	0
FDPS	0.0278488	0.03
CCL5	0.0278075	0.01
CEBPB	0.0277685	0.01
ZNF292	0.0277531	0.03
CTSZ	0.027524	0.04
MMADHC	0.0275164	0.01
SNX1	0.027513	0
APEX1	0.0274742	0
RND1	0.0274129	0
MRPL57	0.0273946	0
THEMIS2	0.0273925	0
HADHA	0.0273418	0
RP11-138A9.1	0.0273071	0
SURF4	0.0273001	0
HCLS1	0.0272909	0.03
CD164	0.0272356	0.04
OTUD6B-AS1	0.0272245	0
H1-2	0.0271592	0.02
IST1	0.0271056	0
CCDC117	0.0269233	0
CNIH1	0.0268497	0
SERPING1	0.0266845	0
LMF2	0.0266217	0
NCF4	0.0265643	0.01
AP3D1	0.0264988	0
ARF5	0.0264987	0.02
MRPL34	0.0264074	0.02
LGMN	0.026396	0
PLAAT2	0.0263603	0
FGD2	0.0263296	0
HBP1	0.026314	0.02
RNASE1	0.0263063	0.01
PNOC	0.026228	0.01
KIF22	0.0260811	0
GGH	0.0260566	0
GALNT2	0.0260081	0
CHST2	0.0258956	0
PLD3	0.0258811	0.03
DNAJB2	0.0258477	0.02
GZMA	0.0258244	0.01
KRT19	0.0257548	0
ATP6AP1	0.0256665	0.04
HLA-F	0.0256319	0.02
ZNF90	0.0256158	0
ATP6V1E1	0.0256006	0
AKR1A1	0.0254579	0.04
ACTR1A	0.0254438	0
VMP1	0.025411	0.03
UQCC2	0.025396	0.04
GAS6	0.0253676	0.01
SERPINH1	0.0253208	0
BCL2L1	0.0252885	0
ATP1B3	0.0252453	0
BACH2	0.0251821	0
MACROH2A1	0.0250949	0.01
CALU	0.0250757	0
RASGRP2	0.0250383	0.04
ABHD3	0.0249866	0
LUC7L2	0.0249693	0.02
NONO	0.0249666	0
MATR3_ENSG00000015479	0.0249583	0.01
SRSF10	0.0249349	0.02
EMC6	0.0248987	0
COL3A1	0.024874	0
CLINT1	0.0248614	0
ZC3HAV1	0.024782	0
MHENCR	0.0247638	0
P4HA1	0.0247013	0
KLF10	0.0246725	0
CASP10	0.0246394	0
IGLC7	0.0246349	0
TCEA1	0.0246304	0.03
TPR	0.0244981	0.01
KIAA0040	0.0244932	0
PSMC1	0.0244285	0
SNX10	0.0243584	0.04
ERGIC2	0.0243471	0.01
ZCCHC7	0.0243293	0.01
SLC38A2	0.0243051	0.03
WAS	0.0242194	0.01
MAT2B	0.0241598	0
SDF2	0.0240933	0
MAP3K8	0.0240503	0.03
CD72	0.024039	0
KPNA2	0.0238884	0.01
QPCT	0.0238542	0
EMC7	0.0238012	0.03
CAV1	0.0237665	0
YTHDF2	0.0237423	0.02
IGFBP6	0.0237041	0
GPATCH2	0.0235602	0
PCNA	0.023542	0.03
DOCK2	0.0233576	0
NME1	0.0233381	0
ICAM1	0.0232967	0
CCL3	0.0231778	0.01
ARRDC3	0.0231719	0
MT1A	0.0231512	0
ARFGAP3	0.0231469	0.01
TP53INP1	0.0230958	0.02
IGLV7-46	0.0230804	0
KDELR1	0.0230523	0.03
RAB29	0.0230158	0.01
ABCB9	0.022977	0
NAAA	0.0229131	0.01
HIPK2	0.0228718	0.01
EHMT1	0.0228146	0.04
SRPRB	0.0227715	0.03
BRWD1	0.0227417	0
CREG1	0.0226899	0
LINC01480	0.0225984	0.01
PGLS	0.0225737	0.03
SUMF2	0.0225569	0
CTA-292E10.6	0.0225476	0
NABP1	0.0225141	0.02
TOB2	0.0225055	0.01
TMX2	0.0224531	0
IGKV2-28	0.0224396	0
NUDT4	0.0223861	0.03
CALHM6	0.0223651	0.01
LRP10	0.0223217	0
RP11-16E12.2	0.0222985	0.01
MARCHF6	0.0222914	0
PCMT1	0.0222448	0.03
MGST3	0.0222265	0.01
TOB1	0.0221652	0.01
MRPL36	0.0221585	0
IGKV1-5	0.0221495	0
MRPS26	0.0221115	0.01
CHST11	0.0220544	0
TMEM30A	0.0220487	0.01
COL1A2	0.0220192	0
HEXB	0.0220173	0.01
CSK	0.0219965	0.01
IGHV4-34	0.0219912	0.01
SDHA	0.0219745	0.01
OGFR	0.0219254	0.01
AARS1	0.0218733	0
SP140	0.0218667	0.02
BPTF	0.0218153	0
CPEB4	0.0217421	0.01
CCNL2	0.0217218	0
SP110	0.0217132	0.03
HMCES	0.0217048	0
TMBIM4	0.0216791	0.01
MON2	0.021644	0
PTOV1	0.0216159	0.03
RAP1B	0.0214556	0.03
PTBP1	0.0214202	0.03
BCL11A	0.0213726	0.01
PLEKHO1	0.0213706	0.04
PLGRKT	0.0213533	0.02
NAXE	0.0213304	0.04
NR3C1	0.0213264	0.01
ITFG1	0.0212786	0
ZFAND5	0.0212675	0
SAR1B	0.0211829	0.01
ACYP1	0.0211658	0.01
COMTD1	0.021143	0.01
ATF5	0.0210408	0.03
TUBA1C	0.0209808	0.03
PPP4R3A	0.0209504	0
CCR7	0.0209487	0.01
PLAUR	0.0209425	0
ADD3	0.020855	0
ALG1	0.020841	0
ORMDL1	0.0207986	0.02
DAPK3	0.0207529	0
FCN1	0.0206881	0
PEA15	0.0206571	0.03
PFKL	0.0206447	0
BLVRB	0.0205567	0
SYNGR1	0.0205467	0.01
DENND3	0.0204416	0
DPM2	0.020416	0.01
FCGRT	0.0204139	0.01
MAN2A1	0.0204085	0
LRRC14	0.0203842	0
RCC2	0.0203756	0
CTSA	0.020352	0.01
ADM	0.0203038	0.01
TRIM22	0.0203003	0.01
NAGA	0.0202791	0
MALSU1	0.0202622	0
SRSF1	0.0202558	0.01
EFEMP1	0.0202353	0
DEF8	0.0201982	0
SLC16A3	0.0201615	0
CLMN	0.0200932	0
CD3E	0.0200524	0.01
GTF2A1	0.0200117	0
IGLV3-25	0.0200104	0.04
SSH2	0.0199881	0
RAB1A	0.0198683	0.04
IGHV2-5	0.0198623	0
GRSF1	0.0198543	0.02
IGHV5-10-1	0.0198362	0.03
NUDT9	0.0198154	0
SF3A3	0.0198036	0
CYP20A1	0.0197792	0.03
MAPRE2	0.0197287	0
CEP128	0.0196607	0
TRIM44	0.019634	0
ZBTB20	0.0196331	0.04
SAFB	0.0195813	0
DDX39A	0.0195601	0.02
PLEKHA2	0.0195593	0
MCEE	0.0195566	0
NIBAN1	0.0195529	0
TSC22D1	0.0195523	0.01
EPM2AIP1	0.0195227	0
KARS1	0.0194225	0.03
CKS1B	0.0193988	0.01
UTP11	0.0193317	0.03
P2RY10	0.0192979	0
PPP1R8	0.0192474	0
PCLAF	0.0192299	0
BCL2A1	0.0191033	0.04
IGLV3-19	0.0191023	0.02
QPRT	0.0191001	0
SEPTIN9	0.0190711	0.03
APOBEC3G	0.0190424	0.03
SLC39A3	0.0189685	0
PAX5	0.0189405	0.01
PYCR2	0.018886	0.04
HBS1L	0.0188397	0.04
CCDC167	0.0188257	0
FCER1G	0.0188101	0
IRAG2	0.0187947	0.02
MRPL32	0.0187824	0.03
RNF166	0.0187671	0
OGA	0.0187135	0.03
WDR45B	0.0187014	0.03
NDUFV3	0.0186942	0.01
PPM1A	0.0186688	0.01
SEC24A	0.0186486	0.03
RSBN1	0.0186279	0.01
PLA2G2D	0.0186033	0
DNAJA4	0.018591	0
PPM1G	0.0185224	0.03
CCDC88A	0.0185208	0
C12orf45	0.0184939	0.01
ORMDL2	0.0183742	0.02
TMEM205	0.0183176	0.03
TOMM5	0.0182986	0.04
THOC7	0.0182963	0
RNGTT	0.0182344	0.01
CHP1	0.018165	0
IER5	0.018138	0.04
EIF2AK1	0.0180998	0.01
EIF2B5	0.0180693	0
POLR2C	0.0180576	0.02
BHLHE40	0.0180326	0.03
PIH1D1	0.017974	0
FEN1	0.0179041	0
ESCO1	0.0178915	0.03
TPST2	0.0178695	0.02
SNN	0.0178612	0
SCAMP2	0.0178527	0.01
H2AC14	0.017841	0
NCOA7	0.017825	0.01
YPEL3	0.0178233	0.01
SLC1A4	0.0178077	0.02
MRPL11	0.0177558	0.02
CASP1	0.0177438	0.02
CD96	0.0177094	0
CUL1	0.0176869	0
THBS1	0.0176865	0
HTRA2	0.0176769	0.03
SLC25A39	0.017609	0.02
CDK14	0.0175823	0
PTGDS	0.0175785	0
LAMTOR3	0.0175624	0.04
PSMG3	0.0174727	0
FN3KRP	0.017452	0
DEGS1	0.0174367	0.01
LY96	0.0174291	0.03
RIC8A	0.0174172	0.03
TRIB1	0.0173689	0
ALKBH5	0.017367	0.03
CD2	0.0173234	0.02
MGAT2	0.0173095	0.02
TBXAS1	0.0173002	0.02
RP9	0.0172344	0.02
UBE2V2	0.0172146	0.03
PHF11	0.0171938	0
PSMB10	0.0171877	0.04
STAG2	0.0171841	0.03
DCK	0.0171825	0.04
MS4A6A	0.0171637	0
FCRL2	0.0171556	0.01
KRT7	0.0171255	0
DPM1	0.0170777	0.01
RECQL	0.0170141	0
FLOT2	0.0170125	0
DDIT3	0.0170049	0.04
TPM2	0.0169951	0
IFI30	0.0169701	0.04
TGFBR2	0.0169561	0
IGFBP4	0.0169393	0.03
CNP	0.0168638	0
FHL1	0.0168622	0
BIK	0.0168478	0.01
PTPRA	0.0168099	0.02
SESN1	0.0168024	0.01
DNASE2	0.0167885	0
STAG3	0.0167385	0.03
PPP2CA	0.0166973	0.04
PGRMC2	0.0166819	0.02
REPIN1	0.0166706	0.01
YKT6	0.0166433	0.01
COX20	0.0166375	0.04
ITGB2	0.0166061	0.01
FN1	0.0165845	0
TRIP12	0.01656	0
HOOK2	0.0165472	0.04
RFTN1	0.0165216	0
FCRL1	0.0165096	0.02
PAICS	0.0164946	0.01
TPP2	0.016479	0
RARS1	0.0164699	0.01
GPI	0.0164597	0.02
FYB1	0.0164567	0.01
NADK	0.0164484	0
IFRD2	0.0164456	0
SMAP1	0.0163688	0.01
NOLC1	0.0163433	0
RHOQ	0.0163424	0.01
ADIPOR2	0.0163158	0
JMJD6	0.0163051	0.04
EMB	0.0162954	0.01
SEMA4D	0.0162762	0
H2AC19	0.0162698	0
ZC3H7A	0.0162652	0
NFYC	0.0162633	0.02
TAP2	0.0162323	0.03
CCDC90B	0.016216	0.02
SLC4A2	0.0161148	0
STK10	0.0160787	0.02
RBL2	0.0160746	0.01
RDH11	0.0160613	0.01
VPS4A	0.0160297	0
LTN1	0.0159387	0.03
HLA-DOA	0.0159236	0
THAP9-AS1	0.0158843	0
ARL2	0.015881	0
CADM1	0.0158717	0
GCDH	0.0158609	0.03
TBC1D20	0.0158575	0.02
GPR89A	0.0158563	0.01
RCC1	0.0157133	0.04
SFRP2	0.0157062	0
IGLC6	0.0156328	0
STAU1	0.0156291	0.02
PSMD11	0.0155951	0.03
LARP1B	0.0155743	0
CH17-195P21.2	0.0155633	0.01
SNRPA	0.0155058	0.01
PRMT5	0.0154927	0
MED31	0.0154784	0
COL19A1	0.0154638	0
COL6A2	0.0154385	0
NHSL2	0.0154124	0
ARHGAP30	0.0154124	0.02
IGHV1-18	0.015401	0
PGRMC1	0.0153639	0.02
ATG4C	0.0153465	0.03
COPS3	0.0153121	0.04
DNPEP	0.0153087	0.02
PGM3	0.0152385	0
CHD3	0.015218	0
DRG2	0.0152112	0
CYB561D2_ENSG00000114395	0.0151827	0
PNKP	0.0151817	0.01
CLCN3	0.015168	0
TMEM183A	0.0151386	0.02
ZNF664	0.0151168	0
TCN2	0.0151142	0
GTF2F1	0.0151035	0.04
CCNB1	0.0150965	0.02
MPC1	0.0150666	0.04
DMAC1	0.0150228	0.04
SMYD4	0.0149802	0
SH2B2	0.0149801	0.01
DDX56	0.0149433	0
MDK	0.0148959	0.01
B3GAT3	0.0148931	0.03
IGHV5-78	0.0148534	0
NMRK1	0.0148298	0.03
MAFF	0.0148229	0
OSBPL9	0.0148065	0.02
TIMM10	0.0147599	0.03
APP	0.0147337	0.02
MRRF	0.0146942	0
EEF1AKNMT	0.0146808	0
BHLHE41	0.014655	0.02
TTC37	0.0146006	0
IL6ST	0.0145803	0.01
NCLN	0.0145421	0
CARHSP1	0.01451	0.04
AIFM1	0.0144903	0
AC093818.1	0.0144729	0.02
PIGK	0.0144571	0
KLC1	0.0144213	0.02
ABHD12	0.014412	0.04
NUAK2	0.0144106	0.01
PIGX	0.0143688	0.03
DPEP1	0.0143583	0
GOLIM4	0.0143573	0
CCNG2	0.0143463	0
BIRC5	0.0143245	0.01
TATDN1	0.0143231	0.04
TMX4	0.0143122	0.02
CLPTM1	0.014296	0.04
CTA-384D8.34	0.0142196	0.03
C1R	0.0142179	0
IGHV3-11	0.0142044	0.04
UBE2F	0.0142005	0
CCL4L2	0.0141709	0
WFS1	0.0141641	0.01
TRAP1	0.0141531	0.01
RRP36	0.0141435	0.02
TRAPPC5	0.0141434	0
PRCP	0.0141362	0.02
KIAA1109	0.01413	0.01
KCNK6	0.0141166	0
COASY	0.0141051	0.02
PRIM1	0.0140917	0
NTPCR	0.014085	0
RPL26L1	0.0140832	0.01
RCOR3	0.0140741	0.03
RBCK1	0.0140588	0.03
H2BC12	0.0140497	0.01
TAX1BP3	0.0140118	0
QRSL1	0.0139932	0.04
MUL1	0.0139655	0
MSH6	0.0139361	0.04
BNIP3	0.0139194	0
LRBA	0.013916	0.01
B4GAT1	0.0139137	0
APOBEC3B	0.0139111	0
RIOK2	0.0138942	0
KLHL20	0.0138824	0.01
PACS1	0.0138585	0.01
CD14	0.0138582	0.02
MALT1	0.0138018	0.01
ARMC1	0.0137905	0.02
CLN6	0.0137775	0.01
POLR2H	0.0137594	0.01
BRSK1	0.0137482	0
CH17-172B3.1	0.0137399	0
SFTPA2	0.013738	0.01
STARD5	0.0137223	0
TMEM107	0.0137135	0.04
GMNN	0.0136816	0
GLOD4	0.0136373	0.04
SCAMP3	0.0136335	0.04
USP33	0.01363	0.01
ZFP91	0.0135791	0.04
PPP4R3B	0.0135785	0.02
BRCA2	0.0135734	0
SLC5A3	0.0135542	0.04
RAB9A	0.0135518	0.04
CSF2RB	0.0135341	0
IGKV1-8	0.0135255	0.02
PPIL1	0.0135086	0
RFX5	0.0135039	0.02
RABGGTA	0.0135035	0
UTP3	0.0134841	0
MRPL15	0.0134572	0
FLAD1	0.013439	0.03
DCAF13	0.0134333	0.02
TNFRSF4	0.013399	0
CWF19L2	0.0133948	0.04
ZC3H12A	0.0133706	0.01
SIGMAR1	0.0133688	0.03
GAPT	0.0133566	0
PPP2R5E	0.0133188	0.01
TMEM184B	0.0133153	0.03
DHDDS	0.0132989	0
BCAT2	0.0132984	0
LINC02576	0.0132896	0
SRSF6	0.0132529	0.01
CTBP1	0.0132098	0.04
ABT1	0.0131824	0.03
KBTBD8	0.0131732	0
NT5C2	0.0131711	0
PICALM	0.013168	0.01
PRSS23	0.0131494	0
PLK3	0.0131316	0.03
CIBAR2	0.0131158	0
MKI67	0.013098	0.02
SCML4	0.0130226	0
ATL2	0.0129941	0
PCYOX1	0.0129925	0
C1QB	0.0129839	0.04
IDH3A	0.0129775	0.02
FAM13B	0.0129627	0.02
AKT2	0.0129411	0.03
CD99L2	0.0129113	0.04
GRAMD1A	0.0128523	0.03
RING1	0.0128428	0
LMF1	0.0128276	0.02
WNT10A	0.0128242	0
THAP2	0.0128196	0
DCTN6	0.0128028	0.01
N4BP2L1	0.0127948	0.01
ARAP2	0.0127764	0
TIPIN	0.012772	0.03
CYB561A3	0.0127581	0.04
ZMPSTE24	0.0127578	0.02
FICD	0.0127317	0.01
RARRES2	0.0127122	0.01
IGKV1-33	0.012704	0
ZNF397	0.0126967	0.01
SSBP4	0.0126809	0
SLC37A1	0.0126689	0
GPS2	0.0126579	0
AKAP17A_ENSG00000197976	0.0126538	0.04
POLR1C	0.012651	0.01
ZNF91	0.012645	0.03
JOSD2	0.0126285	0.01
RPF1	0.0125927	0.02
PUS7L	0.0125807	0.03
FAM3D	0.0125703	0
H2BC3	0.0125497	0
ADPRM	0.0125402	0.01
RORA	0.0125305	0.03
DMWD	0.0125303	0
HMGB3	0.0125294	0
H4C1	0.0125227	0.01
UROD	0.0125216	0
ISY1	0.0125141	0.02
IGKV1D-33	0.0124819	0
IPO9	0.0124741	0
BTN2A1	0.0124531	0.01
BACH1	0.0124394	0.03
CSE1L	0.0124379	0.04
NECAP1	0.0124132	0.02
PSMC6	0.0124123	0.02
CCR10	0.0123936	0.02
COMMD10	0.0123849	0.04
SCRN2	0.0123713	0.02
ATP1B1	0.0123644	0.03
RASA3	0.0123631	0
MRPL44	0.0123404	0
ZNF428	0.0123119	0.04
C6orf89	0.0122881	0.02
C1GALT1	0.0122801	0.04
NABP2	0.0122719	0
COA6	0.0122664	0.02
TRIAP1	0.0122607	0.01
YTHDF3	0.0122507	0.02
UTP23	0.012216	0.01
IPO5	0.0122089	0.02
LENG1	0.0121982	0.03
PTPRS	0.0121955	0
AHCTF1	0.012153	0.03
FBN1	0.0121506	0
UBE2Q2	0.012068	0.02
FBXL5	0.0120277	0
USP14	0.0120274	0.02
SH2D3A	0.0120178	0.01
SCGB3A2	0.0120155	0.02
USPL1	0.0119826	0.02
VPS53	0.0119578	0
EXOC5	0.0119475	0.01
TMEM69	0.0118967	0
RASD1	0.0118754	0.03
IFI6	0.0118691	0.02
PRR7	0.0118441	0.01
FAS	0.0118316	0.03
MMAB	0.0118277	0
LAX1	0.0118051	0.04
PMS2	0.0117999	0.01
MRPS33	0.0117992	0.01
TMEM150A	0.0117982	0
MAD2L1	0.0117795	0
MARS1	0.0117706	0.04
NT5E	0.0117548	0
PUSL1	0.0117443	0
EIF2B3	0.0117344	0.01
CASP8	0.0116965	0.04
LDLRAP1	0.0116832	0.04
SORL1	0.011682	0.02
SH3YL1	0.0116613	0
ESYT2	0.0116521	0
CAPN10-DT	0.0116513	0.01
C8orf76	0.0116457	0.03
SNHG19	0.0116279	0
LRPPRC	0.0116173	0.02
SCNN1B	0.0116152	0.02
ST3GAL2	0.011604	0
TMEM175	0.011588	0.01
RETREG3	0.011576	0.04
BMS1	0.0115493	0.03
AKAP10	0.0115391	0
CAPN12	0.0115202	0
SOCS4	0.0115175	0.01
DDX28	0.0115044	0
S100A16	0.0114916	0
NUP58	0.0114798	0.01
TCEAL9	0.0114767	0
RRP12	0.0114582	0.01
NUP54	0.0114553	0.01
H2BC21	0.0114177	0.01
SATB1	0.0114167	0
AP2A1	0.0114013	0
INSIG2	0.0113954	0
CHIC2	0.0113878	0.02
C11orf49	0.0113862	0
VCAN	0.0113819	0
IL17RA	0.0113725	0
TASOR2	0.0113679	0.01
BCKDHA	0.0113398	0.04
PRR3	0.0113116	0
RRP1B	0.0113028	0.02
FAF1	0.0112885	0.02
TARS3	0.0112802	0.04
GSTM3	0.0112771	0.03
MFSD9	0.0112755	0
S100A2	0.0112704	0.04
FAM160B2	0.0112557	0
MLX	0.0112503	0.01
DDX49	0.0112259	0.02
ATP6V1C1	0.0112099	0.01
SUCLA2	0.0112055	0.04
MAN1B1-DT	0.0111895	0.01
PLTP	0.0111762	0
BCKDK	0.0111576	0.02
ALYREF	0.0111431	0.01
RRP1	0.0111278	0
RP11-395A13.2	0.0111122	0
SLAIN2	0.0111054	0.04
DPEP2	0.0111054	0.01
MPZL1	0.0110793	0.01
BFSP2	0.0110757	0
LRRC61	0.0110747	0
SNX27	0.0110682	0.03
GNPAT	0.0110512	0
PCIF1	0.0110439	0.03
CASP7	0.011039	0
STX18	0.011036	0.01
HMBS	0.0110164	0.04
SPRYD3	0.0110024	0
RARA	0.010978	0.01
CD3G	0.0109459	0
CBX1	0.010934	0
UXS1	0.0109257	0.03
ETFDH	0.0109141	0.01
H2AC17	0.0109138	0
MUC5B	0.0108705	0
LRRC47	0.0108517	0
XAB2	0.0108363	0.03
KIF13B	0.0108346	0.01
SRRD	0.0108174	0
LINC01358	0.0107859	0
LIMS2	0.0107838	0
TMEM161B	0.0107434	0.01
RILP	0.0107384	0
C1S	0.0107377	0
IGKV1D-12	0.0107216	0
APOBEC3F	0.0106729	0
KLHL18	0.0106647	0.01
LRR1	0.010643	0.03
CLOCK	0.0105992	0
ZNHIT6	0.0105684	0.03
KAT2A	0.0105667	0.04
MT1G	0.0105278	0
MAP4K5	0.0105278	0.01
LPGAT1	0.0104903	0.02
MICU1	0.0104809	0
DLGAP4	0.0104074	0
ING4	0.0103929	0
SLA	0.0103885	0.01
UBALD1	0.0103825	0
COPS7B	0.0103704	0.01
LLGL2	0.0103697	0
HTATSF1	0.0103328	0.03
ARFRP1	0.0103288	0.02
TRAF2	0.0103266	0.02
GALNT3	0.0103175	0.02
PHLDA1	0.0103147	0.01
PPAN	0.0103126	0.01
IGHV4-55	0.0102544	0.01
BCAP29	0.0102473	0.03
ZFC3H1	0.0102105	0.01
IGKV2D-30	0.0102093	0.01
INSR	0.0101989	0
LINC01003	0.0101869	0
BUB1	0.0101841	0.03
MAFG	0.0101325	0
SCN3A	0.0101314	0
LINC01353	0.0101293	0
HERC1	0.0101202	0.02
ARRDC1-AS1	0.0100797	0.03
NOP16	0.0100683	0.01
THBS2	0.0100626	0
PRKX	0.0100589	0.03
WDR5	0.0100472	0.03
PINK1	0.0100391	0.01
RRM1	0.0100334	0.04
CCL3L1	0.0100315	0
TFEC	0.010024	0
KCMF1	0.0100175	0.03
C5orf24	0.0100163	0
USP32	0.00998597	0.01
NCBP1	0.00994617	0
MAP2K4	0.00994453	0
SPICE1	0.0099438	0.01
ZC3H7B	0.00992622	0
RP11-670E13.6	0.0099139	0.01
CDKAL1	0.00989157	0.01
PPIL2	0.00988169	0
ELK3	0.00986893	0.01
AVEN	0.00983466	0
CENPV	0.0098324	0
EGR2	0.00982322	0.02
RELT	0.00979837	0
CTC-479C5.12	0.00979491	0
TM9SF4	0.00977915	0.02
COL6A3	0.00977605	0.04
ASL	0.00976508	0.04
FBXO5	0.00976092	0.01
STIMATE	0.00975963	0
YLPM1	0.00974823	0
CPT1A	0.00974503	0.03
IL5RA	0.00974467	0
MPHOSPH6	0.00974071	0.01
NBL1	0.00971901	0
SEC24C	0.00970225	0
H4C9	0.00969518	0
BRAT1	0.00968938	0
SLC30A6	0.00965895	0
UCK2	0.00965146	0.01
B3GNT2	0.00963736	0.04
CENPE	0.00961898	0.01
DYRK4	0.00961554	0.01
ELK4	0.0096096	0.03
CDT1	0.00960285	0
FCRL3	0.0095788	0.03
SMAD5	0.00957529	0.02
COL1A1	0.00957401	0
IGKV3D-20	0.00956264	0.02
FPGS	0.00954515	0.03
THADA	0.00953593	0.01
SPTLC1	0.00951289	0
H3C8	0.00950798	0
CCL2	0.00950572	0.01
EFHC1	0.00946532	0.03
JADE1	0.00946053	0.01
SCAMP5	0.00945234	0
MXD4	0.00944531	0.01
BOP1	0.00944301	0
SCAPER	0.00944268	0.04
RIN3	0.00943147	0
GMDS	0.0094294	0.04
AMPD2	0.00938711	0.01
CPQ	0.009354	0
TBL2	0.00933545	0
POLM	0.00932787	0.04
ABCF2	0.00932687	0
MLXIP	0.00932328	0
SAP130	0.00932255	0
PITPNA	0.00931894	0
ABLIM1	0.0093058	0.03
CERS4	0.00928991	0.01
REEP4	0.00928786	0.02
L3MBTL2	0.00923719	0.01
MYBL2	0.0092357	0.03
GRK5	0.00921978	0.02
H3C12	0.00921848	0.01
SERPINB2	0.00921511	0.01
PRR5	0.00920116	0
MOXD1	0.00918522	0
VGLL4	0.00916923	0.01
SYNE1	0.00913263	0.04
IGKV2-29	0.00912135	0.02
PLPP2	0.0091201	0.01
RBFA	0.00910037	0.02
RLIM	0.00909034	0.04
XPNPEP1	0.009059	0.03
PLA2G12A	0.00905572	0.02
CA5B	0.00904927	0
WDR47	0.00903452	0
ICAM4	0.00902609	0
LINC00877	0.00902416	0.02
RAD17	0.00902314	0.01
FAR2	0.00901751	0
KNTC1	0.00899584	0
TRAPPC12	0.00898482	0.01
ZNF264	0.00897986	0
SLC43A2	0.00895564	0.02
EYA2	0.00895281	0
MDP1	0.00895254	0.01
ECRG4	0.00893581	0.01
LEO1	0.00893505	0.03
MESP1	0.00892994	0
MDN1	0.00892152	0.01
PPP1R16B	0.0089017	0.01
DICER1	0.00889923	0.03
C19orf33	0.00887116	0
PPP1R35	0.00886574	0
SUPT3H	0.00886191	0.02
PPP1R37	0.00885262	0.01
PSMG1	0.00884538	0.04
DSN1	0.00884382	0.01
SDE2	0.00882896	0.04
PLBD1	0.00881053	0.04
AKT1S1	0.00880592	0.01
RP11-61J19.5	0.00880334	0
SDC4	0.00880121	0
SPTY2D1	0.00879611	0.03
TGFBI	0.0087928	0.01
OTULIN	0.00877535	0.01
ITPRIP	0.00876702	0.02
SFXN4	0.00876176	0
IGFBP5	0.00873068	0.03
STK16	0.00872957	0.02
RALGAPA2	0.00872952	0
EEF2K	0.00872646	0.01
GSK3A	0.00872608	0.01
MPPE1	0.00871389	0.01
WAC-AS1	0.00871258	0
PRKAA1	0.00870717	0.01
B3GNT7	0.00870373	0
CNOT11	0.00869399	0
PAOX	0.0086777	0.02
FAM126B	0.00867456	0.03
DIABLO	0.00866525	0.02
FBXO48	0.00866215	0
CDKN3	0.00866197	0.02
SPACA3	0.00864924	0.03
VEGFA	0.0086421	0.02
NFATC1	0.00864032	0.03
ARMC2	0.00862786	0
NPIPB13	0.00862684	0
NPIPA1	0.00862131	0
DIMT1	0.0086133	0.02
CARNMT1	0.008606	0.04
IGLV3-16	0.00859859	0
PDE4A	0.0085985	0
PRRC1	0.00859174	0.03
SLC22A18	0.00858574	0
ZNF322	0.00857652	0.02
MCRS1	0.00857583	0.02
APH1B	0.00857052	0.03
PXDC1	0.0085663	0
ENOSF1	0.00856045	0.01
ATPAF1	0.0085526	0.01
VPS33A	0.00854659	0.02
DNAJC17	0.00853495	0
TMED1	0.00851078	0.01
MCPH1	0.00850967	0.02
CUL4B	0.00850779	0.02
CYP51A1	0.00850736	0.03
SACM1L	0.00848214	0.04
FIG4	0.00846913	0
STAB1	0.00845841	0
PEX13	0.00845364	0
PHRF1	0.00844378	0.01
DIAPH1	0.00843134	0.02
KDM6A	0.00840278	0.03
ALG2	0.00839848	0.04
TNXB	0.00838618	0.01
MCU	0.00836302	0.01
CEP97	0.00835035	0.02
THEM6	0.00833767	0
WDFY1	0.00832902	0.04
TMUB2	0.00831416	0.04
THOC5	0.00830941	0.03
DMGDH	0.00830308	0
COG5	0.00827536	0
PAN3	0.00826211	0.03
TPMT	0.00825131	0.04
FBXW8	0.00824793	0
SLC41A2	0.00824743	0
USB1	0.00824736	0
AEN	0.00824483	0.02
PIP5K1C	0.00823381	0
CERCAM	0.0082258	0
MED14	0.008215	0
NRM	0.00821402	0.02
C11orf96	0.00817834	0
AGO1	0.00815747	0.01
CCNA2	0.00815028	0.01
P3H1	0.00814469	0.01
MCM3AP	0.00814272	0.04
ARHGEF9	0.00812243	0.02
H4C2	0.00812147	0.01
PSMD1	0.00810017	0.04
IGHV4-28	0.00809265	0.02
TTLL7	0.00808996	0.03
IGHV3-49	0.00808707	0
FOXO1	0.00808275	0
AC022182.1	0.00806297	0
FLT3LG	0.00805455	0
FAR1	0.00805221	0.02
TGM2	0.0080476	0
RHOBTB2	0.00804299	0.03
PREPL	0.00802414	0
LZTFL1	0.00802	0
EML2	0.00801541	0.02
RP11-1399P15.1	0.00801413	0.01
HTRA3	0.00800902	0
IGLV3-10	0.00799027	0
FBXO16	0.00798266	0
MUS81	0.00798216	0.02
EXOC6	0.00796999	0.01
TRIP10	0.00795292	0
SLC16A6	0.0079456	0.02
KLHDC3	0.0079351	0.02
PCDHGC3	0.00792798	0
KDM3B	0.00792596	0.01
PISD	0.00790421	0.04
ANAPC10	0.007898	0.03
FADS3	0.00789123	0.01
MAD2L2	0.00786881	0.02
RP11-598F7.3	0.00785787	0
TEC	0.00784445	0
CD200	0.00783674	0
TIMM29	0.00782755	0.01
AC009403.2	0.00780883	0.03
LCN8	0.00780119	0
KIF21B	0.00777955	0.04
POLR1G	0.00776505	0
CCNB2	0.00776039	0.02
WDR46	0.00775569	0
CCND1	0.00774957	0
UBXN2B	0.00774504	0.01
CCDC173	0.00772852	0
SYT1	0.00772442	0
CR1	0.00772342	0.03
ZW10	0.00770888	0
PNPLA4	0.00770476	0.02
BICRA	0.00770178	0
KISS1R	0.00770066	0
MRPS17	0.00769084	0.01
RNF14	0.00767757	0.04
GIHCG	0.00766987	0.04
GFOD2	0.00764986	0.03
TAZ	0.00762962	0.04
RASGRP1	0.00762631	0
RUNDC1	0.00762372	0
DNAJC9-AS1_ENSG00000227540	0.00761261	0
CENPF	0.00761138	0.01
CUL9	0.0075899	0
CSTF2T	0.00758816	0.01
SLC35A4	0.00758574	0.02
WBP4	0.00757218	0.04
HEATR3	0.00752054	0
IPO8	0.00751486	0.01
RP11-307C12.13	0.00751267	0
TFF3	0.00751227	0
CCDC121	0.007503	0
FER	0.00750033	0.02
KLF8	0.00748045	0.01
TBRG4	0.00747572	0.03
DPH1	0.00744468	0.01
ANKAR	0.00743638	0.02
RP11-108M9.6	0.00743504	0
TBC1D12	0.00742687	0.03
NFYA	0.00741746	0.03
TPX2	0.00741489	0.01
RBM34	0.0074109	0
FBXO38	0.00738492	0.01
ATXN7L1	0.00738464	0.01
TBC1D9B	0.00735641	0.02
RP11-467L13.7	0.0073301	0.04
TBC1D9	0.00731426	0.03
FSTL3	0.00730476	0.03
VCPIP1	0.00730264	0
RRAGD	0.00729663	0
NOL10	0.00729274	0.02
RTL8A	0.00728874	0.03
NT5DC2	0.00727158	0
MRPS28	0.00727128	0.01
IFT43	0.007266	0.02
SULT1A3	0.00726304	0.03
SPART	0.00725525	0.04
MIR4453HG	0.00724862	0.03
ADAL	0.00723892	0
RARRES1	0.00722377	0.01
TSPAN4	0.00721848	0
LACTB2	0.00721171	0.03
UNC13B	0.0072089	0
RRS1	0.00720138	0
POLH	0.00719783	0.02
GAS2L1	0.00719565	0
PLEKHG2	0.0071956	0
SLC4A7	0.00719072	0.01
WWC3	0.0071878	0
CFH	0.00718289	0.01
SNX4	0.00718199	0
NCAPD3	0.00717848	0.01
B9D1	0.00716609	0
NECTIN2	0.00715731	0
CD300E	0.00714582	0.02
ZDHHC14	0.00712824	0.01
GCN1	0.00712748	0.01
MOB3B	0.00711619	0.02
IL21R	0.00711147	0
CTHRC1	0.0071094	0.01
CRLS1	0.00710278	0.04
MAPK8	0.00708753	0
RP11-156E8.1	0.00707763	0
FAM229B	0.00707472	0.04
DCAF6	0.00706555	0.04
RWDD2A	0.00705668	0
SLC48A1	0.00705231	0
NFE2L3	0.00704006	0.03
RP11-110G21.1	0.00703785	0
PANK3	0.00703026	0
IRAK2	0.00701999	0
VPS11	0.00701826	0.04
DHX58	0.00701779	0
AC010226.4	0.00701337	0.01
GNG11	0.00701151	0.02
RCN3	0.00700814	0
ELMOD2	0.00700124	0
EFCAB1	0.0069859	0
E2F3	0.00698581	0
BARD1	0.00698243	0.01
MGME1	0.00696417	0
HSDL2	0.00696375	0
TMEM9	0.00696161	0.02
PKMYT1	0.00695372	0
LSG1	0.00695008	0.01
PAK1	0.00694092	0.04
PSD4	0.00692303	0.02
ANKRD46	0.0069225	0
CAVIN3	0.00691898	0.01
PAK1IP1	0.00690989	0.03
GZMM	0.00690511	0
LCP2	0.0069029	0.04
NEDD9	0.00689621	0.03
AUTS2	0.00689562	0
FANCI	0.00688558	0.01
CCDC112	0.00688006	0
NME7	0.00687535	0.03
YAE1	0.00687035	0
XPNPEP3	0.00686475	0
ALDH3A2	0.00686262	0
THAP4	0.00685898	0.04
FGF7	0.00685886	0.01
RINL	0.00684786	0.02
NACA2	0.00684196	0.02
PGGT1B	0.00683183	0.03
CENPK	0.00683068	0
C5orf63	0.00680828	0.03
TMEM91	0.00679918	0
CCDC137	0.00679682	0.02
CIZ1	0.00676239	0
FZD6	0.00675771	0.02
TRAPPC8	0.00674765	0.01
ICOS	0.00673508	0
APLP1	0.00671656	0.01
THOP1	0.0067146	0.03
IKBKE	0.0067136	0.02
TP53I3	0.00671359	0.04
SETD4	0.0067076	0
FAHD2A	0.00669316	0.01
ZNF287	0.00668746	0
MED13	0.00667752	0.04
ATG4A	0.00666357	0
LIG4	0.00666091	0
CHRNB1	0.00665717	0.04
ZNF844	0.00665112	0
CEP70	0.0066474	0.01
DLAT	0.0066471	0.02
COG4	0.00664639	0
CENPJ	0.00664439	0.03
EPHX2	0.00664284	0.01
MAN1B1	0.006642	0.03
C9orf116	0.006617	0
MIR99AHG	0.00661107	0
WDR91	0.00661074	0
SLF2	0.00660852	0.03
MFSD12	0.00660656	0.04
RRM2B	0.00660095	0.02
LAT	0.00659812	0.03
KPTN	0.00659768	0.01
NAGLU	0.00658652	0.04
CTD-2336O2.1	0.00658274	0
CCSAP	0.00656731	0
SHLD2	0.00656056	0.03
CTNNBIP1	0.0065604	0.04
TOP1MT	0.00654393	0.02
ATG16L1	0.00654106	0.01
TLCD4	0.00651074	0.02
ZMAT5	0.00650985	0
IGHMBP2	0.00649551	0.02
PPP1R13L	0.00649201	0
NDUFAF5	0.00648891	0.01
ALDH5A1	0.00648783	0.01
GSR	0.00648694	0.03
HNMT	0.00646844	0.02
AP3M2	0.00646675	0
TUBE1	0.00646166	0
ZC3HC1	0.00646042	0.02
USP38	0.00646038	0.01
IGHV2-70	0.00645338	0.01
THEMIS	0.00643732	0
DUSP26	0.00643521	0
ZNF718	0.00643419	0.03
RP11-492E3.2	0.00643227	0
NIT1	0.0064312	0.04
CORO1A-AS1	0.00642817	0
PLCXD1_ENSG00000182378	0.00642469	0
COPDA1	0.00642431	0.01
WDR4	0.00641695	0.02
LAMP5	0.00640134	0
NCAPG	0.00639494	0
C2CD2	0.00639208	0
KLHDC8B	0.00638779	0
MIATNB	0.00637817	0.03
INIP	0.00637711	0.01
PIGS	0.00636662	0.03
CTD-2509G16.5	0.00636509	0
ZNF529-AS1	0.00636225	0.01
RP11-111A22.1	0.00633891	0
IGFBP3	0.00633855	0
ANAPC15	0.00633036	0.03
KAT2B	0.0063147	0.02
STN1	0.0062843	0.03
INTS13	0.00627744	0.01
PARP4	0.00627674	0.04
RP11-386G11.10	0.0062735	0.03
AOAH	0.00627201	0
IDUA	0.00625859	0.01
RGPD2	0.00624863	0.02
SWT1	0.00624595	0.02
KIF15	0.00623854	0
C5orf51	0.00623586	0.02
ATP6V0D1-DT	0.00622975	0.03
GRAP2	0.0062184	0.03
MORN5	0.00621816	0.03
SUOX	0.006217	0.04
WDR7	0.00621679	0
HID1	0.00620032	0.04
NRAV	0.00619393	0
OSM	0.0061625	0
KDM5C	0.00615906	0
ZFP64	0.00615354	0.03
ZNF200	0.00614391	0
GATD1	0.00614383	0.01
RANBP9	0.00613952	0.03
C5orf22	0.00611999	0
GBP4	0.00611154	0
BOD1	0.00611099	0.01
SYTL2	0.00610773	0
PID1	0.00610755	0
TIMM8A	0.00607915	0.02
LTO1	0.00607212	0.01
CD8B	0.00605699	0.02
CD84	0.00604657	0.02
ALG11	0.0060455	0.03
IGKV3D-11	0.00604089	0.01
HSPB2	0.00602813	0
CLSTN3	0.00602448	0.01
UBXN11	0.0060226	0.03
CLCN7	0.0060211	0
ZNF302	0.00601998	0.01
INTS2	0.0060118	0
GLDC	0.00600531	0
SERPINE1	0.00600388	0.01
PHF8	0.00600246	0.01
RP11-356K23.1	0.00600185	0
ARHGAP26	0.00598243	0
MGST1	0.00597963	0.01
ISLR	0.00597604	0
SLC10A7	0.00597577	0.03
DEFA3	0.00595832	0.01
C22orf15	0.00595776	0
RANBP10	0.00595219	0.02
ROGDI	0.00593874	0
FUZ	0.00593235	0
PLAC9	0.00593008	0.01
UTP25	0.00592993	0.01
JPT2	0.00592599	0.02
AC073934.6	0.00591695	0
GALE	0.00591325	0
FA2H	0.00590143	0
ADSS1	0.00588924	0
CAMTA2	0.00588839	0.01
CLDN14	0.00588604	0
NKIRAS1	0.00588528	0.03
ORC5	0.00588355	0.01
INTS6-AS1	0.00587677	0.03
ZNF576	0.00587451	0.02
HDAC8	0.00587272	0.03
ULK3	0.00585432	0.02
ZNF277	0.00585205	0
LARGE2	0.00584601	0
ATP5MGL	0.00583964	0.02
SLCO4A1	0.0058347	0.04
KLHL11	0.00583193	0.03
ABCB10	0.00583123	0
RP11-15J22.8	0.00583014	0
LINC00582	0.00582542	0
PYCR3	0.00582168	0.03
SIAE	0.00581693	0.01
KLHDC9	0.00580865	0
PAXIP1-AS2	0.00580588	0
VWF	0.00579297	0
CEP164	0.00578357	0.03
KIF1B	0.00577411	0.03
H4C5	0.00576996	0
BEND4	0.00576452	0
SELENOO	0.00574769	0.02
CENPL	0.00574571	0
DPP9	0.00573252	0
P4HA2	0.00573096	0
OSR2	0.00573029	0
STRADB	0.0057241	0.02
CAPN10	0.00572349	0.03
IGLV1-41	0.00572093	0
CPLANE1	0.00571528	0.03
CHEK2	0.00571026	0.01
AC093323.3	0.0056947	0.04
TMEM115	0.00568686	0.04
TTC39B	0.00567973	0
MIB1	0.00567952	0.03
RP1-125I3.2	0.00567922	0
CECR7	0.0056779	0.03
ZNF28	0.00567141	0.03
PIP	0.00566762	0.04
IGLV5-48	0.00565495	0
FBRS	0.00565192	0
FCHO1	0.00564409	0.02
IGKV1D-43	0.00563934	0.02
VMO1	0.00563355	0.03
PIGN	0.00563348	0
BFSP1	0.00562482	0
CNNM2	0.00561944	0.04
SLC26A6	0.00561473	0.02
LIMK2	0.00561407	0.02
GTPBP8	0.00560095	0.04
UBE3C	0.00560012	0.02
ZNF45	0.00559236	0.01
MOB3C	0.00558865	0.02
ZNF766	0.00558706	0.02
TCEA3	0.00558253	0.03
IGLJ2	0.00558196	0.03
RFWD3	0.0055705	0.01
QTRT2	0.00556523	0.04
AC026202.3	0.00555924	0.02
UGGT2	0.00555784	0.02
CCDC78	0.00555345	0.03
SIRT1	0.00554622	0.02
LIPT2	0.00553763	0.01
TRIOBP	0.00552804	0
SELENOP	0.00552535	0.02
ADCK5	0.005521	0.01
FNTB	0.00551581	0.04
GSS	0.00551401	0
LRRC20	0.00550828	0
EP400P1	0.00548614	0
FZD3	0.00548039	0.04
CCL28	0.00547489	0.01
RP11-327P2.5	0.00547211	0
B3GNTL1	0.00547069	0.01
BIVM	0.00546489	0.01
SMPD1	0.00546299	0.04
PPP1R14A	0.00545634	0.04
MTERF1	0.00543566	0.02
RP11-350N15.5	0.00543427	0.03
RP1-34B20.21	0.00542463	0
WARS2-AS1	0.00542168	0.02
CCNYL1	0.00541066	0
LINC02422	0.00540577	0
TRIM14	0.00539537	0
ASTN2	0.00539363	0.03
IKBKG	0.00539246	0.03
SMIM22	0.00537336	0.03
HOXB2	0.00535496	0
CCHCR1	0.00535488	0
ZNF681	0.00534998	0.01
ZNF814	0.00534225	0.04
TMEM125	0.00533742	0
RAPGEF6	0.00533209	0.04
CDCA5	0.00532762	0
ARMCX4	0.00532563	0
ADAP2	0.00531631	0.01
SOS2	0.00531548	0
SAMD3	0.00531468	0.01
NEDD4L	0.00531457	0.04
STARD4	0.005312	0.01
APTR	0.00530556	0
TM2D2	0.00530059	0.01
KLF2-DT	0.00529856	0.01
JMJD8	0.0052791	0
IGHV3-13	0.00527657	0
MEG3	0.00527535	0
FEM1B	0.00527491	0.04
DNAAF6	0.00527372	0
ZNF519	0.00527328	0.02
CTBP2	0.00526675	0
BORCS5	0.0052629	0.02
P2RX5-TAX1BP3	0.00525899	0.02
RP11-279O9.4	0.00525863	0.03
RP11-379K17.4	0.00525758	0
RP4-569M23.2	0.00523659	0
RBM41	0.00523576	0.02
FLJ37453	0.00522267	0.01
DNAJC3-DT	0.00522172	0
ASB8	0.00521621	0.04
JUP	0.0052073	0.04
METRNL	0.00518637	0.04
ANKMY1	0.0051743	0.01
ICOSLG	0.0051733	0.02
H3C11	0.00517075	0
ZFP1	0.00516879	0.01
UBE3D	0.00516735	0
ZNF585A	0.00516678	0.03
BUB1B	0.00516146	0
MFAP2	0.00516088	0
KIFAP3	0.00514612	0.02
RP11-490O6.2	0.00513985	0
CNTNAP2	0.00513858	0.01
DNAL1	0.00513145	0
TMEM143	0.00512215	0.03
FGFR1	0.00511207	0
FRAT1	0.00511036	0
DCC	0.0051088	0.01
PTOV1-AS1	0.00508987	0
LINC02802	0.00508815	0.04
PLAGL1	0.00508722	0.02
USP24	0.00507929	0.02
NPIPB15	0.00507549	0
CST6	0.00507301	0
DBN1	0.00507156	0.03
BOLA2B	0.00507111	0
SERPINE2	0.0050662	0.02
ITK	0.00506039	0
HS1BP3	0.00505406	0.01
SNAPC2	0.00504878	0.03
MMD	0.00504757	0
CDH1	0.00504608	0
VPS11-DT	0.00504157	0
FCGR3A	0.00503841	0.01
PAQR3	0.00503259	0.01
CMBL	0.00502858	0
TRIM47	0.00502443	0.02
CTD-2139B15.2	0.00502421	0
LRG1	0.00502066	0.02
ZNF585B	0.00501597	0.02
FAM72B	0.00500795	0.01
SAMD11	0.00499768	0
ZCCHC3	0.00499514	0
SNHG10	0.00499219	0
PCP4L1	0.00499147	0.01
CFB	0.00497648	0
CNFN	0.00496823	0.01
PDCD2L	0.00496345	0.03
ZNF584	0.00494974	0
POLQ	0.00493633	0
LINC01715	0.00493236	0
TIAM1	0.00493163	0.01
ADORA2A-AS1	0.0049308	0.01
RP11-164H13.1	0.00492954	0
SSX2IP	0.00492644	0
PAQR8	0.00491859	0
LMTK2	0.00490934	0
TRIM39	0.0049031	0.01
VAV2	0.00490259	0.02
PRKAR1B	0.00490221	0.02
IGHV7-4-1	0.00489795	0
UBE2O	0.00489525	0.02
TCP11L1	0.0048892	0.04
SVEP1	0.0048883	0
TMEM92	0.00488754	0
ALDH3A1	0.00488102	0
SCCPDH	0.00487296	0.02
MSC	0.00487223	0.02
ODF2	0.0048665	0.03
DYNC2H1	0.00486483	0
CDCA3	0.00485885	0.03
CEP78	0.00485553	0.01
XXbac-BPG299F13.17	0.00485445	0
PRORP	0.00484325	0
BBS1	0.00483858	0.01
SCMH1	0.0048383	0.01
BRWD3	0.00483066	0.04
PAK4	0.00482995	0
NCK2	0.00482958	0.04
KBTBD7	0.00482187	0
OSBPL5	0.00482051	0
C3orf70	0.00480865	0
MEIS2	0.004807	0.02
BRD1	0.00480268	0.02
C7orf31	0.00479616	0.02
POLR3G	0.00478519	0
CDC42EP1	0.00477758	0
TCTN1	0.00477376	0.04
MAPK3	0.00477261	0.03
PDE6B	0.00476461	0
TIMM23B	0.00476357	0.02
DDR1	0.00476096	0.04
NAPEPLD	0.00475324	0
AC009133.17	0.00475231	0.02
MYO15B	0.00474716	0
RSPH4A	0.00473982	0.04
PDE8A	0.00472571	0.02
PAQR4	0.00472176	0.04
UBXN8	0.0047216	0.04
LIN37	0.00471434	0
KCNE3	0.00470704	0
NTAQ1	0.0047031	0.04
B3GAT2	0.00470073	0.01
ZNF487	0.0046985	0.01
RABGEF1	0.00469182	0.02
MED18	0.00468873	0
RASL11A	0.00467747	0.03
AGMAT	0.00467704	0
ECT2	0.00466963	0
SLC25A25-AS1	0.00466742	0
MATN2	0.00466737	0.02
ZNF85	0.00466144	0.02
LMO7	0.00465464	0.01
RORA-AS1	0.00465372	0
CBFA2T2	0.00464932	0.01
AC142528.1	0.00464883	0
THAP8	0.00464478	0
PYGO2	0.00464413	0.04
ANLN	0.00464366	0
SNHG30	0.00463734	0.04
GPT2	0.00463377	0.01
STAT5B	0.00463261	0
RP11-15H20.7	0.00463106	0
RP11-293M10.6	0.00462878	0
UTP20	0.00462507	0
PACSIN3	0.00461821	0
KYAT1	0.00461781	0.01
PICK1	0.00461669	0.01
ELN	0.00461318	0.02
KLC4	0.00461139	0
ADORA2A	0.00461016	0.03
DHCR7	0.00461004	0.02
SLC38A11	0.00460457	0.02
AKAP1	0.004602	0.01
TC2N	0.00460056	0.01
MSH3	0.00459923	0.02
SPAG8	0.00457843	0.01
CNEP1R1	0.00457632	0.04
SLC25A43	0.00457106	0.03
IRF2BP1	0.00456869	0
IL10	0.00456387	0.04
FKBP15	0.00456216	0.03
PHKG1	0.00456187	0.02
DNAJC18	0.00455776	0.01
EGFR	0.00454868	0
DHCR24	0.0045466	0.04
CCT6B	0.00454628	0
TYW5	0.00454556	0.03
RP11-480C16.1	0.00454447	0.01
PRPF40B	0.00453282	0
RP11-264B14.1	0.0045256	0
DZANK1	0.00451925	0
ELOA-AS1	0.00451434	0
MREG	0.00450737	0.01
TMED2-DT	0.00450385	0.02
AGAP6	0.0044996	0.03
TMEM38A	0.00449811	0
RAB32	0.00448921	0.01
YEATS2	0.00448885	0.01
RP11-53I6.3	0.00448714	0
IGHV3-64	0.00447603	0
METTL6	0.00447542	0.02
ANKRD45	0.00447366	0
SLC25A35	0.00446303	0.01
DOT1L	0.00446017	0
PPARA	0.00445884	0.03
EFL1	0.00443617	0.02
RTN4IP1	0.00443509	0
SRP14-AS1	0.00443461	0.04
IGLV3-9	0.00443145	0.02
BCO2	0.00443063	0.03
RP11-393I2.4	0.00442969	0
AQP5	0.00442926	0.02
CA13	0.00441947	0.01
LENG9	0.00441771	0.01
PLEKHM2	0.00441621	0.01
SUFU	0.0044108	0
PM20D2	0.00440657	0.03
ARHGEF16	0.00440374	0
CEP152	0.00440043	0.03
LINC02062	0.00439969	0.01
LINC02352	0.0043984	0
CDC14B	0.0043975	0.02
PSAT1	0.00439587	0.04
NFKBIL1	0.00439414	0.03
ABL1	0.00437158	0.02
GLYATL2	0.00437073	0
SMKR1	0.00436709	0.02
CCR9	0.00435428	0
ADTRP	0.00435394	0
INTS6L	0.00434942	0.01
DYRK3-AS1	0.0043308	0
PLAG1	0.00432707	0.04
CRY1	0.00432398	0.02
NMNAT1	0.00431979	0
HAUS7	0.00431527	0.03
RAB6C	0.00430956	0
SFR1	0.00430782	0.01
SIGLEC14	0.00430454	0
RAVER1	0.00430203	0.01
TXNL4B	0.00430109	0.02
ADAMTS1	0.00429167	0.01
RP11-16N11.2	0.00428912	0.01
MAILR	0.00428771	0
NACC1	0.00428427	0.01
ZZEF1	0.00427974	0.03
ABHD2	0.00427877	0.02
RP11-4B16.4	0.00427779	0
IGLV2-8	0.00427591	0.03
DSEL	0.00427102	0
DLGAP5	0.00427053	0.03
SLC18B1	0.0042691	0
ZKSCAN4	0.00426199	0.02
INKA2	0.00425023	0
BORCS8-MEF2B	0.00424804	0
CFAP73	0.00424458	0
SRF	0.00423845	0
PPP1R9A	0.00423842	0
CASTOR1	0.00422638	0
FKRP	0.00422442	0
WBP2NL	0.00422408	0
DDX59	0.00420899	0.03
AIRE	0.00420257	0
TBC1D31	0.00419314	0.03
KCNMA1	0.00419066	0.01
MELTF	0.00418388	0
TMEM64	0.00418338	0
H1-0	0.00418153	0.02
CMC4	0.00417902	0
IFIT3	0.00417738	0
EID2B	0.00417669	0.01
ZNF565	0.00417027	0
STK33	0.00416999	0
ZNF266	0.00416225	0.01
RP11-91G21.1	0.00415813	0
ENC1	0.00415649	0.04
AL109761.5	0.00415564	0
KLK10	0.00415434	0
IQCK	0.00415054	0
TRPS1	0.00414411	0.01
PLPP6	0.00414398	0
MTMR11	0.00413239	0
SYT8	0.00412395	0
MELTF-AS1	0.00412076	0
SPATA13_ENSG00000182957	0.00412061	0.04
CREB3L1	0.00411832	0.01
ZNF282	0.00411676	0.03
BBS2	0.00411359	0.01
RP11-22P6.2	0.00411325	0
LILRB3	0.00411303	0.02
ZNF512B	0.00411218	0.02
CTC-250I14.6	0.00410483	0
TNK1	0.0040995	0.01
EXOC6B	0.00409882	0.01
PLCL1	0.00409508	0
ITGB8-AS1	0.00408691	0.01
RP11-277A4.4	0.0040836	0
LRRC2	0.00408267	0
FCER1A	0.00408073	0.02
IGLC5	0.00408068	0
PIP4K2B	0.00408027	0
ABCC10	0.0040667	0.01
[truncated: 4,735 more rows]
