# Supplementary material for: Predicting lung aging using scRNA-Seq data
Source: PLoS Comput Biol. 2024 Dec 19;20(12):e1012632. doi: 10.1371/journal.pcbi.1012632 (PMC11741621; doi:10.1371/journal.pcbi.1012632)
Supplement: S5 File — Markers used were ‘all expressed genes’. (XLSX) [file pcbi.1012632.s006.xlsx]

## Sheet: Basal
	Name	Term	ES	NES	NOM p-val	FDR q-val	FWER p-val	Tag %	Gene %	Lead_genes
856	prerank	protein insertion into mitochondrial membrane involved in apoptotic signaling pathway (GO:0001844)	1	1.0011	0	0	0	1/6	0.00%	PMAIP1
857	prerank	T cell homeostasis (GO:0043029)	1	1.0009	0	0	0	1/11	0.00%	PMAIP1
858	prerank	endothelial tube morphogenesis (GO:0061154)	0.999889	1.0009	0	0	0	1/10	0.01%	RHOB
859	prerank	morphogenesis of an endothelium (GO:0003159)	0.999889	1.0009	0	0	0	1/6	0.01%	RHOB
860	prerank	regulation of extrinsic apoptotic signaling pathway via death domain receptors (GO:1902041)	1	1.0009	0	0	0	1/41	0.00%	PMAIP1
861	prerank	regulation of glucose metabolic process (GO:0010906)	1	1.0009	0	0	0	1/34	0.00%	PMAIP1
862	prerank	positive regulation of release of cytochrome c from mitochondria (GO:0090200)	1	1.0009	0	0	0	1/25	0.00%	PMAIP1
863	prerank	positive regulation of cellular carbohydrate metabolic process (GO:0010676)	1	1.0009	0	0	0	1/11	0.00%	PMAIP1
864	prerank	positive regulation of glucose metabolic process (GO:0010907)	1	1.0009	0	0	0	1/14	0.00%	PMAIP1
865	prerank	regulation of release of cytochrome c from mitochondria (GO:0090199)	1	1.0008	0	0	0	1/41	0.00%	PMAIP1
867	prerank	regulation of programmed cell death (GO:0043067)	1	1.0007	0	0.0280119	0.17	1/174	0.00%	PMAIP1
868	prerank	signal transduction by p53 class mediator (GO:0072331)	1	1.0007	0	0.0385164	0.21	1/31	0.00%	PMAIP1
869	prerank	positive regulation of DNA damage response, signal transduction by p53 class mediator (GO:0043517)	1	1.0007	0	0.0355536	0.21	1/15	0.00%	PMAIP1
870	prerank	mitochondrial membrane organization (GO:0007006)	1	1.0007	0	0.0394335	0.22	1/32	0.00%	PMAIP1
871	prerank	regulation of mitochondrial membrane potential (GO:0051881)	1	1.0007	0	0.0368046	0.22	1/41	0.00%	PMAIP1
872	prerank	regulation of epidermal cell differentiation (GO:0045604)	0.999815	1.0007	0	0.0425285	0.27	1/25	0.02%	KDF1

## Sheet: Basal resting
	Name	Term	ES	NES	NOM p-val	FDR q-val	FWER p-val	Tag %	Gene %	Lead_genes
672	prerank	regulation of mitotic cell cycle spindle assembly checkpoint (GO:0090266)	0.999631	1.0051	0	0	0	1/13	0.04%	DUSP1
673	prerank	regulation of mitotic spindle checkpoint (GO:1903504)	0.999631	1.0049	0	0	0	1/6	0.04%	DUSP1
674	prerank	regulation of mitotic sister chromatid segregation (GO:0033047)	0.999631	1.0049	0	0	0	1/6	0.04%	DUSP1
675	prerank	hepatocyte differentiation (GO:0070365)	0.999852	1.0048	0	0	0	1/6	0.02%	ANXA1
676	prerank	cellular response to antibiotic (GO:0071236)	0.99893	1.0047	0	0.00654566	0.02	1/5	0.11%	CRIP1
677	prerank	regulation of vesicle fusion (GO:0031338)	0.999852	1.0047	0	0.00818207	0.03	1/9	0.02%	ANXA1
678	prerank	positive regulation of vesicle fusion (GO:0031340)	0.999852	1.0046	0	0.00701321	0.03	1/7	0.02%	ANXA1
679	prerank	regulation of T-helper 2 cell differentiation (GO:0045628)	0.999852	1.0046	0	0.00613656	0.03	1/8	0.02%	ANXA1
680	prerank	positive regulation of myeloid cell apoptotic process (GO:0033034)	0.999852	1.0044	0	0.0127277	0.07	1/8	0.02%	ANXA1
681	prerank	positive regulation of protein insertion into mitochondrial membrane involved in apoptotic signaling pathway (GO:1900740)	0.99952	1.0044	0	0.0104135	0.07	1/26	0.05%	PMAIP1
682	prerank	regulation of protein insertion into mitochondrial membrane involved in apoptotic signaling pathway (GO:1900739)	0.99952	1.0044	0	0.0104135	0.07	1/26	0.05%	PMAIP1
683	prerank	negative regulation of inclusion body assembly (GO:0090084)	0.999779	1.0043	0	0.0190915	0.12	1/9	0.03%	DNAJB1
684	prerank	negative regulation of monocyte chemotaxis (GO:0090027)	0.999631	1.0042	0	0.0276932	0.19	1/6	0.04%	DUSP1

## Sheet: Suprabasal
	Name	Term	ES	NES	NOM p-val	FDR q-val	FWER p-val	Tag %	Gene %	Lead_genes
681	prerank	regulation of type 2 immune response (GO:0002828)	0.999115	1.006	0	0	0	1/6	0.09%	CD74
